# Supplementary material for: An immune-related gene prognostic risk index for pancreatic adenocarcinoma
Source: Front Immunol. 2022 Jul 26;13:945878. doi: 10.3389/fimmu.2022.945878 (PMC9360334; doi:10.3389/fimmu.2022.945878)
Supplement: Supplementary file 6 [file Table_1.xls]

## Sheet: GO
Table S1. GO terms and KEGG pathways enriched in immune-related genes
ID	Description	GeneRatio	BgRatio	pvalue	p.adjust	qvalue	Count
GO:0070661	leukocyte proliferation	44/238	312/18862	2.36e-33	7.47e-30	5.11e-30	44
GO:0070663	regulation of leukocyte proliferation	39/238	241/18862	6.13e-32	9.72e-29	6.65e-29	39
GO:0046651	lymphocyte proliferation	40/238	282/18862	1.97e-30	2.08e-27	1.43e-27	40
GO:0032943	mononuclear cell proliferation	40/238	285/18862	3.01e-30	2.39e-27	1.63e-27	40
GO:0050670	regulation of lymphocyte proliferation	36/238	221/18862	1.29e-29	8.16e-27	5.58e-27	36
GO:0032944	regulation of mononuclear cell proliferation	36/238	223/18862	1.79e-29	9.48e-27	6.48e-27	36
GO:0001819	positive regulation of cytokine production	46/238	437/18862	3.82e-29	1.73e-26	1.18e-26	46
GO:0002697	regulation of immune effector process	47/238	465/18862	5.46e-29	2.16e-26	1.48e-26	47
GO:0042110	T cell activation	47/238	474/18862	1.29e-28	4.53e-26	3.1e-26	47
GO:0002703	regulation of leukocyte mediated immunity	33/238	209/18862	9.69e-27	3.07e-24	2.1e-24	33
GO:0070665	positive regulation of leukocyte proliferation	28/238	148/18862	4.48e-25	1.29e-22	8.83e-23	28
GO:0050867	positive regulation of cell activation	41/238	412/18862	4.94e-25	1.3e-22	8.92e-23	41
GO:0002696	positive regulation of leukocyte activation	40/238	401/18862	1.81e-24	4.42e-22	3.02e-22	40
GO:0050671	positive regulation of lymphocyte proliferation	26/238	135/18862	1.46e-23	3.32e-21	2.27e-21	26
GO:0032946	positive regulation of mononuclear cell proliferation	26/238	136/18862	1.79e-23	3.79e-21	2.59e-21	26
GO:0002460	adaptive immune response based on somatic recombination of immune receptors built from immunoglobulin superfamily domains	37/238	367/18862	7.92e-23	1.57e-20	1.07e-20	37
GO:0002237	response to molecule of bacterial origin	36/238	346/18862	1.08e-22	2.01e-20	1.38e-20	36
GO:0050863	regulation of T cell activation	35/238	327/18862	1.72e-22	2.95e-20	2.02e-20	35
GO:0002429	immune response-activating cell surface receptor signaling pathway	41/238	481/18862	1.86e-22	2.95e-20	2.02e-20	41
GO:0002757	immune response-activating signal transduction	41/238	481/18862	1.86e-22	2.95e-20	2.02e-20	41
GO:0060326	cell chemotaxis	33/238	306/18862	2.4e-21	3.62e-19	2.48e-19	33
GO:0051251	positive regulation of lymphocyte activation	35/238	356/18862	2.9e-21	4.18e-19	2.86e-19	35
GO:0007159	leukocyte cell-cell adhesion	35/238	366/18862	7.22e-21	9.96e-19	6.81e-19	35
GO:0002831	regulation of response to biotic stimulus	37/238	420/18862	8.47e-21	1.12e-18	7.66e-19	37
GO:0042098	T cell proliferation	27/238	195/18862	1.77e-20	2.25e-18	1.54e-18	27
GO:1903037	regulation of leukocyte cell-cell adhesion	33/238	330/18862	2.56e-20	3.13e-18	2.14e-18	33
GO:0002449	lymphocyte mediated immunity	34/238	360/18862	4.05e-20	4.76e-18	3.26e-18	34
GO:0042119	neutrophil activation	39/238	500/18862	5.22e-20	5.91e-18	4.04e-18	39
GO:0030595	leukocyte chemotaxis	28/238	226/18862	7.2e-20	7.87e-18	5.39e-18	28
GO:1903039	positive regulation of leukocyte cell-cell adhesion	28/238	234/18862	1.86e-19	1.97e-17	1.34e-17	28
GO:0042129	regulation of T cell proliferation	24/238	168/18862	1.22e-18	1.25e-16	8.55e-17	24
GO:0071216	cellular response to biotic stimulus	27/238	233/18862	1.97e-18	1.95e-16	1.34e-16	27
GO:0031341	regulation of cell killing	19/238	98/18862	1.44e-17	1.38e-15	9.43e-16	19
GO:0097530	granulocyte migration	22/238	148/18862	1.48e-17	1.38e-15	9.43e-16	22
GO:0022409	positive regulation of cell-cell adhesion	28/238	276/18862	1.56e-17	1.41e-15	9.66e-16	28
GO:0042102	positive regulation of T cell proliferation	19/238	99/18862	1.76e-17	1.55e-15	1.06e-15	19
GO:1903131	mononuclear cell differentiation	33/238	411/18862	2.1e-17	1.8e-15	1.23e-15	33
GO:0002819	regulation of adaptive immune response	23/238	170/18862	2.29e-17	1.91e-15	1.3e-15	23
GO:0050870	positive regulation of T cell activation	25/238	212/18862	2.52e-17	2.05e-15	1.4e-15	25
GO:0002822	regulation of adaptive immune response based on somatic recombination of immune receptors built from immunoglobulin superfamily domains	22/238	155/18862	4.09e-17	3.24e-15	2.22e-15	22
GO:0097529	myeloid leukocyte migration	25/238	218/18862	4.95e-17	3.83e-15	2.62e-15	25
GO:0002699	positive regulation of immune effector process	25/238	219/18862	5.52e-17	4.17e-15	2.85e-15	25
GO:0001906	cell killing	23/238	179/18862	7.36e-17	5.43e-15	3.71e-15	23
GO:0071621	granulocyte chemotaxis	20/238	124/18862	8.82e-17	6.36e-15	4.35e-15	20
GO:0032729	positive regulation of interferon-gamma production	16/238	65/18862	9.31e-17	6.56e-15	4.49e-15	16
GO:0022407	regulation of cell-cell adhesion	33/238	437/18862	1.3e-16	8.95e-15	6.12e-15	33
GO:0032496	response to lipopolysaccharide	29/238	326/18862	1.4e-16	9.44e-15	6.46e-15	29
GO:1902105	regulation of leukocyte differentiation	27/238	279/18862	2.02e-16	1.33e-14	9.12e-15	27
GO:0071219	cellular response to molecule of bacterial origin	24/238	209/18862	2.09e-16	1.35e-14	9.25e-15	24
GO:0001909	leukocyte mediated cytotoxicity	19/238	113/18862	2.37e-16	1.51e-14	1.03e-14	19
GO:0071674	mononuclear cell migration	23/238	190/18862	2.81e-16	1.75e-14	1.19e-14	23
GO:0018108	peptidyl-tyrosine phosphorylation	30/238	369/18862	4.78e-16	2.91e-14	1.99e-14	30
GO:0045088	regulation of innate immune response	28/238	315/18862	4.94e-16	2.96e-14	2.02e-14	28
GO:0018212	peptidyl-tyrosine modification	30/238	372/18862	5.95e-16	3.5e-14	2.39e-14	30
GO:0002706	regulation of lymphocyte mediated immunity	21/238	157/18862	7.49e-16	4.32e-14	2.95e-14	21
GO:0032675	regulation of interleukin-6 production	21/238	158/18862	8.54e-16	4.84e-14	3.31e-14	21
GO:0002446	neutrophil mediated immunity	34/238	499/18862	9.52e-16	5.3e-14	3.63e-14	34
GO:0032635	interleukin-6 production	21/238	162/18862	1.43e-15	7.83e-14	5.35e-14	21
GO:0030098	lymphocyte differentiation	29/238	358/18862	1.68e-15	9.02e-14	6.17e-14	29
GO:0002833	positive regulation of response to biotic stimulus	25/238	258/18862	2.7e-15	1.43e-13	9.77e-14	25
GO:0045785	positive regulation of cell adhesion	31/238	425/18862	3.06e-15	1.59e-13	1.09e-13	31
GO:0002283	neutrophil activation involved in immune response	33/238	488/18862	3.26e-15	1.67e-13	1.14e-13	33
GO:0032609	interferon-gamma production	18/238	112/18862	3.41e-15	1.72e-13	1.18e-13	18
GO:0042742	defense response to bacterium	28/238	344/18862	4.71e-15	2.34e-13	1.6e-13	28
GO:0034341	response to interferon-gamma	22/238	197/18862	7.09e-15	3.46e-13	2.37e-13	22
GO:0042113	B cell activation	27/238	326/18862	9.78e-15	4.63e-13	3.17e-13	27
GO:0002224	toll-like receptor signaling pathway	20/238	157/18862	9.78e-15	4.63e-13	3.17e-13	20
GO:0031349	positive regulation of defense response	28/238	361/18862	1.59e-14	7.44e-13	5.09e-13	28
GO:0043312	neutrophil degranulation	32/238	485/18862	1.77e-14	8.12e-13	5.55e-13	32
GO:0002221	pattern recognition receptor signaling pathway	22/238	208/18862	2.22e-14	1e-12	6.87e-13	22
GO:0032649	regulation of interferon-gamma production	17/238	107/18862	2.49e-14	1.11e-12	7.6e-13	17
GO:0032612	interleukin-1 production	18/238	126/18862	2.88e-14	1.27e-12	8.68e-13	18
GO:0002285	lymphocyte activation involved in immune response	21/238	189/18862	3.3e-14	1.44e-12	9.82e-13	21
GO:0002683	negative regulation of immune system process	29/238	403/18862	3.63e-14	1.56e-12	1.07e-12	29
GO:0001910	regulation of leukocyte mediated cytotoxicity	15/238	79/18862	5.54e-14	2.34e-12	1.6e-12	15
GO:0006909	phagocytosis	28/238	381/18862	6.14e-14	2.54e-12	1.74e-12	28
GO:0050851	antigen receptor-mediated signaling pathway	26/238	323/18862	6.16e-14	2.54e-12	1.74e-12	26
GO:1903706	regulation of hemopoiesis	29/238	415/18862	7.69e-14	3.13e-12	2.14e-12	29
GO:0030593	neutrophil chemotaxis	16/238	103/18862	2.11e-13	8.48e-12	5.8e-12	16
GO:1990266	neutrophil migration	17/238	123/18862	2.67e-13	1.06e-11	7.25e-12	17
GO:0050730	regulation of peptidyl-tyrosine phosphorylation	23/238	262/18862	3.04e-13	1.19e-11	8.14e-12	23
GO:0032611	interleukin-1 beta production	16/238	108/18862	4.53e-13	1.75e-11	1.2e-11	16
GO:0030217	T cell differentiation	22/238	246/18862	7.01e-13	2.68e-11	1.83e-11	22
GO:0071222	cellular response to lipopolysaccharide	20/238	197/18862	7.65e-13	2.89e-11	1.98e-11	20
GO:0045089	positive regulation of innate immune response	21/238	223/18862	8.76e-13	3.27e-11	2.24e-11	21
GO:0071346	cellular response to interferon-gamma	19/238	177/18862	1.07e-12	3.96e-11	2.71e-11	19
GO:0001818	negative regulation of cytokine production	26/238	367/18862	1.19e-12	4.35e-11	2.97e-11	26
GO:0002685	regulation of leukocyte migration	20/238	205/18862	1.62e-12	5.82e-11	3.98e-11	20
GO:0002695	negative regulation of leukocyte activation	19/238	182/18862	1.77e-12	6.32e-11	4.32e-11	19
GO:0032652	regulation of interleukin-1 production	16/238	119/18862	2.12e-12	7.46e-11	5.1e-11	16
GO:0042116	macrophage activation	15/238	102/18862	2.77e-12	9.66e-11	6.61e-11	15
GO:1903555	regulation of tumor necrosis factor superfamily cytokine production	18/238	164/18862	2.95e-12	1.02e-10	6.95e-11	18
GO:0032755	positive regulation of interleukin-6 production	14/238	86/18862	3.59e-12	1.22e-10	8.37e-11	14
GO:0002456	T cell mediated immunity	15/238	104/18862	3.71e-12	1.25e-10	8.56e-11	15
GO:0071706	tumor necrosis factor superfamily cytokine production	18/238	167/18862	4.02e-12	1.34e-10	9.18e-11	18
GO:0002700	regulation of production of molecular mediator of immune response	17/238	146/18862	4.61e-12	1.52e-10	1.04e-10	17
GO:0050731	positive regulation of peptidyl-tyrosine phosphorylation	19/238	193/18862	5.06e-12	1.64e-10	1.12e-10	19
GO:0050864	regulation of B cell activation	19/238	193/18862	5.06e-12	1.64e-10	1.12e-10	19
GO:0046631	alpha-beta T cell activation	17/238	149/18862	6.43e-12	2.06e-10	1.41e-10	17
GO:0050866	negative regulation of cell activation	19/238	200/18862	9.53e-12	3.02e-10	2.07e-10	19
GO:0002286	T cell activation involved in immune response	15/238	111/18862	9.77e-12	3.07e-10	2.1e-10	15
GO:0002687	positive regulation of leukocyte migration	16/238	133/18862	1.2e-11	3.75e-10	2.56e-10	16
GO:0030888	regulation of B cell proliferation	12/238	61/18862	1.25e-11	3.84e-10	2.62e-10	12
GO:0050764	regulation of phagocytosis	14/238	94/18862	1.26e-11	3.84e-10	2.63e-10	14
GO:0050852	T cell receptor signaling pathway	19/238	204/18862	1.35e-11	4.08e-10	2.79e-10	19
GO:0045058	T cell selection	11/238	48/18862	1.53e-11	4.59e-10	3.14e-10	11
GO:0042100	B cell proliferation	14/238	96/18862	1.69e-11	5.02e-10	3.43e-10	14
GO:0031343	positive regulation of cell killing	12/238	63/18862	1.87e-11	5.48e-10	3.75e-10	12
GO:0032680	regulation of tumor necrosis factor production	17/238	160/18862	2.04e-11	5.94e-10	4.06e-10	17
GO:0032640	tumor necrosis factor production	17/238	162/18862	2.49e-11	7.19e-10	4.92e-10	17
GO:0046634	regulation of alpha-beta T cell activation	14/238	101/18862	3.43e-11	9.8e-10	6.7e-10	14
GO:0098543	detection of other organism	8/238	19/18862	3.83e-11	1.08e-09	7.42e-10	8
GO:0032651	regulation of interleukin-1 beta production	14/238	103/18862	4.5e-11	1.26e-09	8.64e-10	14
GO:0002704	negative regulation of leukocyte mediated immunity	11/238	53/18862	4.9e-11	1.36e-09	9.32e-10	11
GO:0002705	positive regulation of leukocyte mediated immunity	15/238	125/18862	5.57e-11	1.54e-09	1.05e-09	15
GO:0019722	calcium-mediated signaling	18/238	198/18862	7.11e-11	1.94e-09	1.33e-09	18
GO:0045619	regulation of lymphocyte differentiation	17/238	175/18862	8.57e-11	2.32e-09	1.59e-09	17
GO:0032642	regulation of chemokine production	13/238	89/18862	8.91e-11	2.4e-09	1.64e-09	13
GO:1902107	positive regulation of leukocyte differentiation	16/238	154/18862	1.14e-10	3e-09	2.05e-09	16
GO:1903708	positive regulation of hemopoiesis	16/238	154/18862	1.14e-10	3e-09	2.05e-09	16
GO:0002690	positive regulation of leukocyte chemotaxis	13/238	91/18862	1.19e-10	3.12e-09	2.13e-09	13
GO:0034122	negative regulation of toll-like receptor signaling pathway	10/238	45/18862	1.83e-10	4.77e-09	3.26e-09	10
GO:0009615	response to virus	23/238	359/18862	1.91e-10	4.92e-09	3.37e-09	23
GO:0032615	interleukin-12 production	11/238	60/18862	2.04e-10	5.17e-09	3.54e-09	11
GO:0032655	regulation of interleukin-12 production	11/238	60/18862	2.04e-10	5.17e-09	3.54e-09	11
GO:0032602	chemokine production	13/238	95/18862	2.07e-10	5.21e-09	3.56e-09	13
GO:0050921	positive regulation of chemotaxis	15/238	139/18862	2.57e-10	6.41e-09	4.39e-09	15
GO:0050727	regulation of inflammatory response	23/238	366/18862	2.79e-10	6.92e-09	4.73e-09	23
GO:0001774	microglial cell activation	10/238	47/18862	2.91e-10	7.16e-09	4.9e-09	10
GO:0002688	regulation of leukocyte chemotaxis	14/238	119/18862	3.24e-10	7.89e-09	5.4e-09	14
GO:0002407	dendritic cell chemotaxis	8/238	24/18862	3.53e-10	8.48e-09	5.8e-09	8
GO:0098581	detection of external biotic stimulus	8/238	24/18862	3.53e-10	8.48e-09	5.8e-09	8
GO:0032732	positive regulation of interleukin-1 production	11/238	64/18862	4.23e-10	1.01e-08	6.9e-09	11
GO:0032637	interleukin-8 production	13/238	103/18862	5.81e-10	1.37e-08	9.4e-09	13
GO:0046635	positive regulation of alpha-beta T cell activation	11/238	66/18862	5.98e-10	1.4e-08	9.6e-09	11
GO:0030101	natural killer cell activation	12/238	84/18862	6.26e-10	1.45e-08	9.93e-09	12
GO:0002698	negative regulation of immune effector process	14/238	125/18862	6.27e-10	1.45e-08	9.93e-09	14
GO:0050777	negative regulation of immune response	15/238	150/18862	7.55e-10	1.74e-08	1.19e-08	15
GO:0009595	detection of biotic stimulus	9/238	38/18862	8.26e-10	1.89e-08	1.29e-08	9
GO:0002886	regulation of myeloid leukocyte mediated immunity	10/238	52/18862	8.42e-10	1.91e-08	1.31e-08	10
GO:0051250	negative regulation of lymphocyte activation	15/238	153/18862	9.98e-10	2.24e-08	1.53e-08	15
GO:0070098	chemokine-mediated signaling pathway	12/238	88/18862	1.09e-09	2.43e-08	1.66e-08	12
GO:1903557	positive regulation of tumor necrosis factor superfamily cytokine production	12/238	90/18862	1.42e-09	3.15e-08	2.15e-08	12
GO:0071675	regulation of mononuclear cell migration	13/238	111/18862	1.49e-09	3.28e-08	2.24e-08	13
GO:0032731	positive regulation of interleukin-1 beta production	10/238	56/18862	1.81e-09	3.97e-08	2.71e-08	10
GO:0036336	dendritic cell migration	8/238	29/18862	1.95e-09	4.24e-08	2.9e-08	8
GO:0032757	positive regulation of interleukin-8 production	10/238	57/18862	2.18e-09	4.69e-08	3.21e-08	10
GO:0019932	second-messenger-mediated signaling	20/238	307/18862	2.31e-09	4.96e-08	3.39e-08	20
GO:0007204	positive regulation of cytosolic calcium ion concentration	20/238	310/18862	2.73e-09	5.82e-08	3.98e-08	20
GO:0034121	regulation of toll-like receptor signaling pathway	11/238	77/18862	3.29e-09	6.96e-08	4.76e-08	11
GO:0007249	I-kappaB kinase/NF-kappaB signaling	19/238	282/18862	3.4e-09	7.04e-08	4.81e-08	19
GO:0032677	regulation of interleukin-8 production	12/238	97/18862	3.42e-09	7.04e-08	4.81e-08	12
GO:1990868	response to chemokine	12/238	97/18862	3.42e-09	7.04e-08	4.81e-08	12
GO:1990869	cellular response to chemokine	12/238	97/18862	3.42e-09	7.04e-08	4.81e-08	12
GO:0055074	calcium ion homeostasis	24/238	454/18862	3.59e-09	7.35e-08	5.03e-08	24
GO:0032722	positive regulation of chemokine production	10/238	60/18862	3.67e-09	7.47e-08	5.11e-08	10
GO:0002709	regulation of T cell mediated immunity	11/238	78/18862	3.79e-09	7.66e-08	5.24e-08	11
GO:0050920	regulation of chemotaxis	17/238	224/18862	3.94e-09	7.92e-08	5.42e-08	17
GO:0019886	antigen processing and presentation of exogenous peptide antigen via MHC class II	12/238	99/18862	4.33e-09	8.64e-08	5.91e-08	12
GO:0045580	regulation of T cell differentiation	14/238	146/18862	4.88e-09	9.68e-08	6.62e-08	14
GO:0002823	negative regulation of adaptive immune response based on somatic recombination of immune receptors built from immunoglobulin superfamily domains	9/238	47/18862	6.26e-09	1.23e-07	8.43e-08	9
GO:0002495	antigen processing and presentation of peptide antigen via MHC class II	12/238	103/18862	6.85e-09	1.34e-07	9.18e-08	12
GO:0002573	myeloid leukocyte differentiation	16/238	204/18862	7.16e-09	1.39e-07	9.53e-08	16
GO:0071356	cellular response to tumor necrosis factor	19/238	296/18862	7.52e-09	1.45e-07	9.95e-08	19
GO:0019882	antigen processing and presentation	17/238	234/18862	7.62e-09	1.46e-07	9.96e-08	17
GO:0001913	T cell mediated cytotoxicity	9/238	48/18862	7.62e-09	1.46e-07	9.96e-08	9
GO:0002504	antigen processing and presentation of peptide or polysaccharide antigen via MHC class II	12/238	104/18862	7.66e-09	1.46e-07	9.96e-08	12
GO:0062207	regulation of pattern recognition receptor signaling pathway	12/238	105/18862	8.56e-09	1.62e-07	1.1e-07	12
GO:0070372	regulation of ERK1 and ERK2 cascade	19/238	301/18862	9.88e-09	1.85e-07	1.27e-07	19
GO:0006874	cellular calcium ion homeostasis	23/238	442/18862	1.04e-08	1.94e-07	1.33e-07	23
GO:0070374	positive regulation of ERK1 and ERK2 cascade	16/238	210/18862	1.08e-08	2.01e-07	1.38e-07	16
GO:0050766	positive regulation of phagocytosis	10/238	67/18862	1.12e-08	2.06e-07	1.41e-07	10
GO:0032760	positive regulation of tumor necrosis factor production	11/238	87/18862	1.23e-08	2.26e-07	1.55e-07	11
GO:0032753	positive regulation of interleukin-4 production	7/238	24/18862	1.34e-08	2.45e-07	1.68e-07	7
GO:0043405	regulation of MAP kinase activity	19/238	307/18862	1.36e-08	2.46e-07	1.69e-07	19
GO:0050853	B cell receptor signaling pathway	13/238	134/18862	1.52e-08	2.74e-07	1.87e-07	13
GO:0051480	regulation of cytosolic calcium ion concentration	20/238	344/18862	1.6e-08	2.85e-07	1.95e-07	20
GO:0002820	negative regulation of adaptive immune response	9/238	52/18862	1.6e-08	2.85e-07	1.95e-07	9
GO:0006959	humoral immune response	21/238	380/18862	1.67e-08	2.96e-07	2.02e-07	21
GO:0014068	positive regulation of phosphatidylinositol 3-kinase signaling	11/238	90/18862	1.77e-08	3.13e-07	2.14e-07	11
GO:0060333	interferon-gamma-mediated signaling pathway	11/238	91/18862	2e-08	3.5e-07	2.39e-07	11
GO:0072507	divalent inorganic cation homeostasis	24/238	499/18862	2.23e-08	3.88e-07	2.66e-07	24
GO:0016064	immunoglobulin mediated immune response	16/238	223/18862	2.54e-08	4.4e-07	3.01e-07	16
GO:0002440	production of molecular mediator of immune response	18/238	286/18862	2.56e-08	4.42e-07	3.02e-07	18
GO:0034612	response to tumor necrosis factor	19/238	320/18862	2.65e-08	4.51e-07	3.09e-07	19
GO:0070371	ERK1 and ERK2 cascade	19/238	320/18862	2.65e-08	4.51e-07	3.09e-07	19
GO:0001912	positive regulation of leukocyte mediated cytotoxicity	9/238	55/18862	2.68e-08	4.54e-07	3.1e-07	9
GO:0051709	regulation of killing of cells of other organism	6/238	16/18862	2.73e-08	4.61e-07	3.15e-07	6
GO:0019724	B cell mediated immunity	16/238	226/18862	3.06e-08	5.14e-07	3.52e-07	16
GO:0030890	positive regulation of B cell proliferation	8/238	40/18862	3.1e-08	5.18e-07	3.54e-07	8
GO:0043406	positive regulation of MAP kinase activity	16/238	230/18862	3.92e-08	6.5e-07	4.45e-07	16
GO:0016045	detection of bacterium	6/238	17/18862	4.18e-08	6.9e-07	4.72e-07	6
GO:0072503	cellular divalent inorganic cation homeostasis	23/238	480/18862	4.77e-08	7.83e-07	5.36e-07	23
GO:0002824	positive regulation of adaptive immune response based on somatic recombination of immune receptors built from immunoglobulin superfamily domains	11/238	99/18862	4.87e-08	7.96e-07	5.44e-07	11
GO:0002218	activation of innate immune response	13/238	148/18862	5.02e-08	8.16e-07	5.58e-07	13
GO:0032663	regulation of interleukin-2 production	9/238	59/18862	5.06e-08	8.19e-07	5.6e-07	9
GO:0051090	regulation of DNA-binding transcription factor activity	22/238	444/18862	5.27e-08	8.49e-07	5.8e-07	22
GO:0031348	negative regulation of defense response	16/238	236/18862	5.61e-08	8.98e-07	6.14e-07	16
GO:0034142	toll-like receptor 4 signaling pathway	8/238	43/18862	5.66e-08	8.98e-07	6.14e-07	8
GO:0043300	regulation of leukocyte degranulation	8/238	43/18862	5.66e-08	8.98e-07	6.14e-07	8
GO:0045576	mast cell activation	9/238	60/18862	5.89e-08	9.29e-07	6.35e-07	9
GO:0045621	positive regulation of lymphocyte differentiation	11/238	101/18862	6e-08	9.43e-07	6.45e-07	11
GO:0032623	interleukin-2 production	9/238	61/18862	6.83e-08	1.07e-06	7.3e-07	9
GO:0014066	regulation of phosphatidylinositol 3-kinase signaling	12/238	127/18862	7.38e-08	1.15e-06	7.84e-07	12
GO:0050850	positive regulation of calcium-mediated signaling	7/238	30/18862	7.41e-08	1.15e-06	7.84e-07	7
GO:0002821	positive regulation of adaptive immune response	11/238	104/18862	8.15e-08	1.25e-06	8.58e-07	11
GO:0002707	negative regulation of lymphocyte mediated immunity	8/238	45/18862	8.23e-08	1.26e-06	8.63e-07	8
GO:0030099	myeloid cell differentiation	21/238	419/18862	8.87e-08	1.35e-06	9.25e-07	21
GO:0019884	antigen processing and presentation of exogenous antigen	14/238	185/18862	9.99e-08	1.52e-06	1.04e-06	14
GO:0002718	regulation of cytokine production involved in immune response	10/238	84/18862	1.03e-07	1.56e-06	1.07e-06	10
GO:0046632	alpha-beta T cell differentiation	11/238	107/18862	1.09e-07	1.65e-06	1.13e-06	11
GO:0051092	positive regulation of NF-kappaB transcription factor activity	13/238	159/18862	1.17e-07	1.75e-06	1.2e-06	13
GO:0032673	regulation of interleukin-4 production	7/238	32/18862	1.2e-07	1.79e-06	1.22e-06	7
GO:0002708	positive regulation of lymphocyte mediated immunity	11/238	108/18862	1.21e-07	1.79e-06	1.22e-06	11
GO:0032715	negative regulation of interleukin-6 production	9/238	66/18862	1.38e-07	2.04e-06	1.39e-06	9
GO:0032633	interleukin-4 production	7/238	33/18862	1.51e-07	2.21e-06	1.51e-06	7
GO:0046637	regulation of alpha-beta T cell differentiation	9/238	67/18862	1.58e-07	2.3e-06	1.58e-06	9
GO:0048015	phosphatidylinositol-mediated signaling	14/238	192/18862	1.58e-07	2.3e-06	1.58e-06	14
GO:0070664	negative regulation of leukocyte proliferation	10/238	88/18862	1.62e-07	2.34e-06	1.6e-06	10
GO:0071622	regulation of granulocyte chemotaxis	8/238	49/18862	1.65e-07	2.38e-06	1.63e-06	8
GO:0048017	inositol lipid-mediated signaling	14/238	196/18862	2.04e-07	2.93e-06	2.01e-06	14
GO:0051607	defense response to virus	16/238	260/18862	2.12e-07	3.02e-06	2.06e-06	16
GO:0140546	defense response to symbiont	16/238	260/18862	2.12e-07	3.02e-06	2.06e-06	16
GO:0002755	MyD88-dependent toll-like receptor signaling pathway	7/238	35/18862	2.32e-07	3.27e-06	2.24e-06	7
GO:0045123	cellular extravasation	9/238	70/18862	2.32e-07	3.27e-06	2.24e-06	9
GO:0002367	cytokine production involved in immune response	10/238	93/18862	2.74e-07	3.84e-06	2.63e-06	10
GO:0043368	positive T cell selection	7/238	36/18862	2.85e-07	3.96e-06	2.71e-06	7
GO:0045730	respiratory burst	7/238	36/18862	2.85e-07	3.96e-06	2.71e-06	7
GO:0033627	cell adhesion mediated by integrin	9/238	72/18862	2.97e-07	4.12e-06	2.82e-06	9
GO:0071900	regulation of protein serine/threonine kinase activity	22/238	492/18862	3.11e-07	4.29e-06	2.94e-06	22
GO:0002758	innate immune response-activating signal transduction	11/238	119/18862	3.26e-07	4.48e-06	3.06e-06	11
GO:0051897	positive regulation of protein kinase B signaling	13/238	175/18862	3.57e-07	4.89e-06	3.34e-06	13
GO:0002712	regulation of B cell mediated immunity	8/238	54/18862	3.6e-07	4.89e-06	3.34e-06	8
GO:0002889	regulation of immunoglobulin mediated immune response	8/238	54/18862	3.6e-07	4.89e-06	3.34e-06	8
GO:0002679	respiratory burst involved in defense response	5/238	13/18862	3.63e-07	4.89e-06	3.34e-06	5
GO:0002923	regulation of humoral immune response mediated by circulating immunoglobulin	5/238	13/18862	3.63e-07	4.89e-06	3.34e-06	5
GO:0002478	antigen processing and presentation of exogenous peptide antigen	13/238	177/18862	4.07e-07	5.45e-06	3.73e-06	13
GO:0043491	protein kinase B signaling	16/238	273/18862	4.1e-07	5.46e-06	3.74e-06	16
GO:1905523	positive regulation of macrophage migration	6/238	24/18862	4.22e-07	5.57e-06	3.81e-06	6
GO:0001914	regulation of T cell mediated cytotoxicity	7/238	38/18862	4.22e-07	5.57e-06	3.81e-06	7
GO:0007599	hemostasis	18/238	346/18862	4.45e-07	5.86e-06	4.01e-06	18
GO:0035821	modulation of process of other organism	11/238	123/18862	4.56e-07	5.98e-06	4.09e-06	11
GO:0050871	positive regulation of B cell activation	12/238	150/18862	4.59e-07	5.99e-06	4.1e-06	12
GO:0071902	positive regulation of protein serine/threonine kinase activity	17/238	311/18862	4.72e-07	6.14e-06	4.2e-06	17
GO:1905521	regulation of macrophage migration	7/238	39/18862	5.08e-07	6.58e-06	4.5e-06	7
GO:0045059	positive thymic T cell selection	5/238	14/18862	5.6e-07	7.22e-06	4.93e-06	5
GO:2000379	positive regulation of reactive oxygen species metabolic process	10/238	101/18862	5.96e-07	7.66e-06	5.24e-06	10
GO:0014065	phosphatidylinositol 3-kinase signaling	12/238	154/18862	6.09e-07	7.79e-06	5.33e-06	12
GO:0031663	lipopolysaccharide-mediated signaling pathway	8/238	58/18862	6.36e-07	8.1e-06	5.54e-06	8
GO:0032102	negative regulation of response to external stimulus	19/238	394/18862	6.7e-07	8.49e-06	5.81e-06	19
GO:0042088	T-helper 1 type immune response	7/238	41/18862	7.27e-07	9.19e-06	6.29e-06	7
GO:0030168	platelet activation	12/238	157/18862	7.49e-07	9.43e-06	6.45e-06	12
GO:0050672	negative regulation of lymphocyte proliferation	9/238	81/18862	8.26e-07	1.04e-05	7.08e-06	9
GO:0010758	regulation of macrophage chemotaxis	6/238	27/18862	8.98e-07	1.12e-05	7.67e-06	6
GO:0050728	negative regulation of inflammatory response	12/238	160/18862	9.17e-07	1.14e-05	7.77e-06	12
GO:0032945	negative regulation of mononuclear cell proliferation	9/238	82/18862	9.17e-07	1.14e-05	7.77e-06	9
GO:0002526	acute inflammatory response	10/238	107/18862	1.02e-06	1.26e-05	8.62e-06	10
GO:0032613	interleukin-10 production	8/238	62/18862	1.07e-06	1.32e-05	9.03e-06	8
GO:0032607	interferon-alpha production	6/238	28/18862	1.13e-06	1.38e-05	9.44e-06	6
GO:0032647	regulation of interferon-alpha production	6/238	28/18862	1.13e-06	1.38e-05	9.44e-06	6
GO:0048002	antigen processing and presentation of peptide antigen	13/238	194/18862	1.16e-06	1.41e-05	9.62e-06	13
GO:0030183	B cell differentiation	11/238	137/18862	1.34e-06	1.63e-05	1.11e-05	11
GO:0007259	receptor signaling pathway via JAK-STAT	12/238	166/18862	1.36e-06	1.63e-05	1.12e-05	12
GO:0042267	natural killer cell mediated cytotoxicity	8/238	64/18862	1.38e-06	1.65e-05	1.13e-05	8
GO:0043303	mast cell degranulation	7/238	46/18862	1.64e-06	1.96e-05	1.34e-05	7
GO:0038094	Fc-gamma receptor signaling pathway	11/238	140/18862	1.66e-06	1.98e-05	1.35e-05	11
GO:0045582	positive regulation of T cell differentiation	9/238	88/18862	1.68e-06	1.98e-05	1.35e-05	9
GO:0010759	positive regulation of macrophage chemotaxis	5/238	17/18862	1.68e-06	1.98e-05	1.35e-05	5
GO:0034134	toll-like receptor 2 signaling pathway	5/238	17/18862	1.68e-06	1.98e-05	1.35e-05	5
GO:0007596	blood coagulation	17/238	342/18862	1.75e-06	2.06e-05	1.41e-05	17
GO:0002279	mast cell activation involved in immune response	7/238	47/18862	1.91e-06	2.22e-05	1.52e-05	7
GO:0002448	mast cell mediated immunity	7/238	47/18862	1.91e-06	2.22e-05	1.52e-05	7
GO:0030225	macrophage differentiation	7/238	47/18862	1.91e-06	2.22e-05	1.52e-05	7
GO:0002228	natural killer cell mediated immunity	8/238	67/18862	1.96e-06	2.26e-05	1.55e-05	8
GO:0050848	regulation of calcium-mediated signaling	8/238	67/18862	1.96e-06	2.26e-05	1.55e-05	8
GO:0051924	regulation of calcium ion transport	14/238	238/18862	2.11e-06	2.43e-05	1.66e-05	14
GO:0050817	coagulation	17/238	347/18862	2.13e-06	2.44e-05	1.67e-05	17
GO:0032874	positive regulation of stress-activated MAPK cascade	10/238	116/18862	2.15e-06	2.45e-05	1.67e-05	10
GO:0002548	monocyte chemotaxis	8/238	68/18862	2.2e-06	2.49e-05	1.71e-05	8
GO:0002673	regulation of acute inflammatory response	7/238	48/18862	2.21e-06	2.49e-05	1.71e-05	7
GO:0033628	regulation of cell adhesion mediated by integrin	7/238	48/18862	2.21e-06	2.49e-05	1.71e-05	7
GO:0038093	Fc receptor signaling pathway	14/238	239/18862	2.22e-06	2.49e-05	1.71e-05	14
GO:0033209	tumor necrosis factor-mediated signaling pathway	12/238	174/18862	2.22e-06	2.49e-05	1.71e-05	12
GO:0032695	negative regulation of interleukin-12 production	5/238	18/18862	2.3e-06	2.56e-05	1.75e-05	5
GO:0032930	positive regulation of superoxide anion generation	5/238	18/18862	2.3e-06	2.56e-05	1.75e-05	5
GO:0002431	Fc receptor mediated stimulatory signaling pathway	11/238	145/18862	2.35e-06	2.61e-05	1.78e-05	11
GO:0097696	receptor signaling pathway via STAT	12/238	175/18862	2.36e-06	2.61e-05	1.79e-05	12
GO:0002220	innate immune response activating cell surface receptor signaling pathway	10/238	118/18862	2.51e-06	2.73e-05	1.87e-05	10
GO:0002761	regulation of myeloid leukocyte differentiation	10/238	118/18862	2.51e-06	2.73e-05	1.87e-05	10
GO:0070304	positive regulation of stress-activated protein kinase signaling cascade	10/238	118/18862	2.51e-06	2.73e-05	1.87e-05	10
GO:0072676	lymphocyte migration	10/238	118/18862	2.51e-06	2.73e-05	1.87e-05	10
GO:0032692	negative regulation of interleukin-1 production	7/238	49/18862	2.55e-06	2.76e-05	1.89e-05	7
GO:0046638	positive regulation of alpha-beta T cell differentiation	7/238	49/18862	2.55e-06	2.76e-05	1.89e-05	7
GO:0050868	negative regulation of T cell activation	10/238	119/18862	2.71e-06	2.92e-05	2e-05	10
GO:0043122	regulation of I-kappaB kinase/NF-kappaB signaling	14/238	244/18862	2.83e-06	3.04e-05	2.08e-05	14
GO:0002544	chronic inflammatory response	5/238	19/18862	3.09e-06	3.31e-05	2.26e-05	5
GO:0010959	regulation of metal ion transport	14/238	247/18862	3.26e-06	3.47e-05	2.37e-05	14
GO:0051896	regulation of protein kinase B signaling	14/238	247/18862	3.26e-06	3.47e-05	2.37e-05	14
GO:0043370	regulation of CD4-positive, alpha-beta T cell differentiation	7/238	51/18862	3.36e-06	3.57e-05	2.44e-05	7
GO:0032928	regulation of superoxide anion generation	5/238	20/18862	4.07e-06	4.31e-05	2.95e-05	5
GO:0050830	defense response to Gram-positive bacterium	9/238	98/18862	4.14e-06	4.36e-05	2.98e-05	9
GO:1905517	macrophage migration	7/238	53/18862	4.39e-06	4.61e-05	3.15e-05	7
GO:0002702	positive regulation of production of molecular mediator of immune response	9/238	99/18862	4.5e-06	4.71e-05	3.22e-05	9
GO:0042554	superoxide anion generation	6/238	35/18862	4.53e-06	4.72e-05	3.23e-05	6
GO:0006816	calcium ion transport	18/238	409/18862	4.8e-06	4.99e-05	3.41e-05	18
GO:0002291	T cell activation via T cell receptor contact with antigen bound to MHC molecule on antigen presenting cell	4/238	10/18862	4.89e-06	5.04e-05	3.44e-05	4
GO:0043301	negative regulation of leukocyte degranulation	4/238	10/18862	4.89e-06	5.04e-05	3.44e-05	4
GO:0051712	positive regulation of killing of cells of other organism	4/238	10/18862	4.89e-06	5.04e-05	3.44e-05	4
GO:0060759	regulation of response to cytokine stimulus	12/238	189/18862	5.24e-06	5.38e-05	3.68e-05	12
GO:0033630	positive regulation of cell adhesion mediated by integrin	5/238	21/18862	5.29e-06	5.4e-05	3.69e-05	5
GO:0046641	positive regulation of alpha-beta T cell proliferation	5/238	21/18862	5.29e-06	5.4e-05	3.69e-05	5
GO:2000377	regulation of reactive oxygen species metabolic process	12/238	192/18862	6.16e-06	6.27e-05	4.29e-05	12
GO:0046633	alpha-beta T cell proliferation	6/238	37/18862	6.35e-06	6.43e-05	4.4e-05	6
GO:0001911	negative regulation of leukocyte mediated cytotoxicity	5/238	22/18862	6.78e-06	6.82e-05	4.67e-05	5
GO:0045061	thymic T cell selection	5/238	22/18862	6.78e-06	6.82e-05	4.67e-05	5
GO:0001776	leukocyte homeostasis	8/238	79/18862	6.89e-06	6.92e-05	4.73e-05	8
GO:1901214	regulation of neuron death	15/238	302/18862	7.27e-06	7.27e-05	4.98e-05	15
GO:0045429	positive regulation of nitric oxide biosynthetic process	6/238	38/18862	7.46e-06	7.42e-05	5.07e-05	6
GO:0048246	macrophage chemotaxis	6/238	38/18862	7.46e-06	7.42e-05	5.07e-05	6
GO:0035747	natural killer cell chemotaxis	4/238	11/18862	7.61e-06	7.45e-05	5.09e-05	4
GO:0045060	negative thymic T cell selection	4/238	11/18862	7.61e-06	7.45e-05	5.09e-05	4
GO:0070757	interleukin-35-mediated signaling pathway	4/238	11/18862	7.61e-06	7.45e-05	5.09e-05	4
GO:0098883	synapse pruning	4/238	11/18862	7.61e-06	7.45e-05	5.09e-05	4
GO:1902563	regulation of neutrophil activation	4/238	11/18862	7.61e-06	7.45e-05	5.09e-05	4
GO:0007229	integrin-mediated signaling pathway	9/238	106/18862	7.91e-06	7.72e-05	5.28e-05	9
GO:0043903	regulation of biological process involved in symbiotic interaction	12/238	197/18862	8.01e-06	7.79e-05	5.33e-05	12
GO:0045622	regulation of T-helper cell differentiation	6/238	39/18862	8.72e-06	8.44e-05	5.77e-05	6
GO:1904407	positive regulation of nitric oxide metabolic process	6/238	39/18862	8.72e-06	8.44e-05	5.77e-05	6
GO:0043030	regulation of macrophage activation	7/238	59/18862	9.1e-06	8.75e-05	5.98e-05	7
GO:0045428	regulation of nitric oxide biosynthetic process	7/238	59/18862	9.1e-06	8.75e-05	5.98e-05	7
GO:0019058	viral life cycle	16/238	348/18862	9.52e-06	9.12e-05	6.24e-05	16
GO:0032735	positive regulation of interleukin-12 production	6/238	40/18862	1.02e-05	9.67e-05	6.61e-05	6
GO:0032653	regulation of interleukin-10 production	7/238	60/18862	1.02e-05	9.67e-05	6.61e-05	7
GO:0002920	regulation of humoral immune response	10/238	138/18862	1.02e-05	9.67e-05	6.61e-05	10
GO:1903038	negative regulation of leukocyte cell-cell adhesion	10/238	138/18862	1.02e-05	9.67e-05	6.61e-05	10
GO:0002433	immune response-regulating cell surface receptor signaling pathway involved in phagocytosis	10/238	139/18862	1.09e-05	0.000102457	7.01e-05	10
GO:0038096	Fc-gamma receptor signaling pathway involved in phagocytosis	10/238	139/18862	1.09e-05	0.000102457	7.01e-05	10
GO:0032490	detection of molecule of bacterial origin	4/238	12/18862	1.13e-05	0.000105114	7.19e-05	4
GO:0034135	regulation of toll-like receptor 2 signaling pathway	4/238	12/18862	1.13e-05	0.000105114	7.19e-05	4
GO:0034154	toll-like receptor 7 signaling pathway	4/238	12/18862	1.13e-05	0.000105114	7.19e-05	4
GO:0043383	negative T cell selection	4/238	12/18862	1.13e-05	0.000105114	7.19e-05	4
GO:0080164	regulation of nitric oxide metabolic process	7/238	61/18862	1.14e-05	0.000105663	7.23e-05	7
GO:0001659	temperature homeostasis	11/238	171/18862	1.15e-05	0.000106279	7.27e-05	11
GO:0071677	positive regulation of mononuclear cell migration	7/238	63/18862	1.41e-05	0.0001304	8.92e-05	7
GO:0072593	reactive oxygen species metabolic process	14/238	281/18862	1.42e-05	0.000130783	8.94e-05	14
GO:0052126	movement in host environment	11/238	175/18862	1.43e-05	0.000130783	8.94e-05	11
GO:0002223	stimulatory C-type lectin receptor signaling pathway	9/238	114/18862	1.43e-05	0.000130783	8.94e-05	9
GO:0002532	production of molecular mediator involved in inflammatory response	8/238	88/18862	1.54e-05	0.000140002	9.58e-05	8
GO:0007260	tyrosine phosphorylation of STAT protein	8/238	88/18862	1.54e-05	0.000140002	9.58e-05	8
GO:0032620	interleukin-17 production	6/238	43/18862	1.56e-05	0.000141656	9.69e-05	6
GO:0001959	regulation of cytokine-mediated signaling pathway	11/238	177/18862	1.59e-05	0.000143678	9.83e-05	11
GO:0002921	negative regulation of humoral immune response	4/238	13/18862	1.62e-05	0.000145574	9.96e-05	4
GO:0031342	negative regulation of cell killing	5/238	26/18862	1.62e-05	0.000145574	9.96e-05	5
GO:0034162	toll-like receptor 9 signaling pathway	5/238	26/18862	1.62e-05	0.000145574	9.96e-05	5
GO:0042269	regulation of natural killer cell mediated cytotoxicity	6/238	44/18862	1.79e-05	0.000160018	0.000109444	6
GO:0051928	positive regulation of calcium ion transport	9/238	118/18862	1.89e-05	0.000168334	0.000115132	9
GO:0072678	T cell migration	7/238	66/18862	1.93e-05	0.000171284	0.000117149	7
GO:0002825	regulation of T-helper 1 type immune response	5/238	27/18862	1.97e-05	0.000174367	0.000119257	5
GO:0090025	regulation of monocyte chemotaxis	5/238	27/18862	1.97e-05	0.000174367	0.000119257	5
GO:0097191	extrinsic apoptotic signaling pathway	12/238	217/18862	2.12e-05	0.000186404	0.00012749	12
GO:0031640	killing of cells of other organism	7/238	67/18862	2.13e-05	0.00018662	0.000127638	7
GO:2000514	regulation of CD4-positive, alpha-beta T cell activation	7/238	67/18862	2.13e-05	0.00018662	0.000127638	7
GO:1901216	positive regulation of neuron death	8/238	92/18862	2.14e-05	0.000186671	0.000127673	8
GO:2001056	positive regulation of cysteine-type endopeptidase activity	10/238	151/18862	2.24e-05	0.000195524	0.000133727	10
GO:0060402	calcium ion transport into cytosol	10/238	152/18862	2.38e-05	0.000206443	0.000141196	10
GO:0045765	regulation of angiogenesis	15/238	335/18862	2.47e-05	0.000214125	0.00014645	15
GO:0061097	regulation of protein tyrosine kinase activity	8/238	94/18862	2.5e-05	0.000216084	0.000147789	8
GO:0044409	entry into host	10/238	153/18862	2.51e-05	0.00021669	0.000148204	10
GO:0045637	regulation of myeloid cell differentiation	13/238	258/18862	2.57e-05	0.000220646	0.00015091	13
GO:0042531	positive regulation of tyrosine phosphorylation of STAT protein	7/238	69/18862	2.59e-05	0.000221726	0.000151648	7
GO:0006801	superoxide metabolic process	7/238	70/18862	2.84e-05	0.00024249	0.00016585	7
GO:0001916	positive regulation of T cell mediated cytotoxicity	5/238	29/18862	2.84e-05	0.00024249	0.00016585	5
GO:0002455	humoral immune response mediated by circulating immunoglobulin	10/238	156/18862	2.97e-05	0.000252688	0.000172825	10
GO:0002715	regulation of natural killer cell mediated immunity	6/238	48/18862	2.98e-05	0.000253161	0.000173148	6
GO:1901342	regulation of vasculature development	15/238	341/18862	3.03e-05	0.000256575	0.000175483	15
GO:0032720	negative regulation of tumor necrosis factor production	7/238	71/18862	3.12e-05	0.00026326	0.000180055	7
GO:0070997	neuron death	15/238	342/18862	3.14e-05	0.000263965	0.000180538	15
GO:0032743	positive regulation of interleukin-2 production	5/238	30/18862	3.38e-05	0.000282691	0.000193345	5
GO:0045577	regulation of B cell differentiation	5/238	30/18862	3.38e-05	0.000282691	0.000193345	5
GO:0051091	positive regulation of DNA-binding transcription factor activity	13/238	266/18862	3.53e-05	0.000294371	0.000201334	13
GO:0032479	regulation of type I interferon production	9/238	128/18862	3.61e-05	0.000300733	0.000205685	9
GO:0002292	T cell differentiation involved in immune response	7/238	73/18862	3.74e-05	0.000309144	0.000211438	7
GO:0006809	nitric oxide biosynthetic process	7/238	73/18862	3.74e-05	0.000309144	0.000211438	7
GO:1903556	negative regulation of tumor necrosis factor superfamily cytokine production	7/238	73/18862	3.74e-05	0.000309144	0.000211438	7
GO:0032606	type I interferon production	9/238	129/18862	3.84e-05	0.000316464	0.000216444	9
GO:0008630	intrinsic apoptotic signaling pathway in response to DNA damage	8/238	100/18862	3.92e-05	0.000321894	0.000220158	8
GO:0032604	granulocyte macrophage colony-stimulating factor production	4/238	16/18862	3.99e-05	0.000326423	0.000223256	4
GO:0044764	multi-organism cellular process	4/238	16/18862	3.99e-05	0.000326423	0.000223256	4
GO:0032418	lysosome localization	7/238	74/18862	4.09e-05	0.000333474	0.000228078	7
GO:0043900	regulation of multi-organism process	6/238	51/18862	4.24e-05	0.000345226	0.000236116	6
GO:0043372	positive regulation of CD4-positive, alpha-beta T cell differentiation	5/238	32/18862	4.68e-05	0.000378365	0.000258781	5
GO:0090322	regulation of superoxide metabolic process	5/238	32/18862	4.68e-05	0.000378365	0.000258781	5
GO:0002711	positive regulation of T cell mediated immunity	6/238	52/18862	4.75e-05	0.000383227	0.000262106	6
GO:0030001	metal ion transport	18/238	486/18862	4.81e-05	0.000387613	0.000265106	18
GO:0002888	positive regulation of myeloid leukocyte mediated immunity	4/238	17/18862	5.17e-05	0.000412024	0.000281802	4
GO:0030889	negative regulation of B cell proliferation	4/238	17/18862	5.17e-05	0.000412024	0.000281802	4
GO:0072567	chemokine (C-X-C motif) ligand 2 production	4/238	17/18862	5.17e-05	0.000412024	0.000281802	4
GO:2000341	regulation of chemokine (C-X-C motif) ligand 2 production	4/238	17/18862	5.17e-05	0.000412024	0.000281802	4
GO:0046209	nitric oxide metabolic process	7/238	77/18862	5.29e-05	0.000420148	0.000287358	7
GO:0009620	response to fungus	6/238	53/18862	5.3e-05	0.000420148	0.000287358	6
GO:0032814	regulation of natural killer cell activation	5/238	33/18862	5.45e-05	0.000429323	0.000293633	5
GO:0050869	negative regulation of B cell activation	5/238	33/18862	5.45e-05	0.000429323	0.000293633	5
GO:0055094	response to lipoprotein particle	5/238	33/18862	5.45e-05	0.000429323	0.000293633	5
GO:0043280	positive regulation of cysteine-type endopeptidase activity involved in apoptotic process	9/238	135/18862	5.49e-05	0.000430883	0.0002947	9
GO:2001057	reactive nitrogen species metabolic process	7/238	78/18862	5.75e-05	0.000450564	0.000308161	7
GO:0046640	regulation of alpha-beta T cell proliferation	5/238	34/18862	6.33e-05	0.000493303	0.000337392	5
GO:0071402	cellular response to lipoprotein particle stimulus	5/238	34/18862	6.33e-05	0.000493303	0.000337392	5
GO:1903428	positive regulation of reactive oxygen species biosynthetic process	6/238	55/18862	6.55e-05	0.000509324	0.00034835	6
GO:0060401	cytosolic calcium ion transport	10/238	173/18862	7.15e-05	0.000554245	0.000379073	10
GO:0046718	viral entry into host cell	9/238	140/18862	7.28e-05	0.000563366	0.000385311	9
GO:0043367	CD4-positive, alpha-beta T cell differentiation	7/238	81/18862	7.33e-05	0.000565956	0.000387083	7
GO:0032147	activation of protein kinase activity	14/238	328/18862	7.72e-05	0.000594011	0.000406271	14
GO:0045766	positive regulation of angiogenesis	10/238	175/18862	7.87e-05	0.000602802	0.000412283	10
GO:1904018	positive regulation of vasculature development	10/238	175/18862	7.87e-05	0.000602802	0.000412283	10
GO:0034138	toll-like receptor 3 signaling pathway	4/238	19/18862	8.25e-05	0.000630875	0.000431484	4
GO:0002763	positive regulation of myeloid leukocyte differentiation	6/238	58/18862	8.86e-05	0.000675812	0.000462218	6
GO:0046330	positive regulation of JNK cascade	7/238	84/18862	9.25e-05	0.000703719	0.000481305	7
GO:0042509	regulation of tyrosine phosphorylation of STAT protein	7/238	85/18862	9.97e-05	0.000756925	0.000517695	7
GO:0007162	negative regulation of cell adhesion	13/238	295/18862	0.000101137	0.000764237	0.000522696	13
GO:0002577	regulation of antigen processing and presentation	4/238	20/18862	0.000102155	0.000764237	0.000522696	4
GO:0007252	I-kappaB phosphorylation	4/238	20/18862	0.000102155	0.000764237	0.000522696	4
GO:0043901	negative regulation of multi-organism process	4/238	20/18862	0.000102155	0.000764237	0.000522696	4
GO:0090026	positive regulation of monocyte chemotaxis	4/238	20/18862	0.000102155	0.000764237	0.000522696	4
GO:0150146	cell junction disassembly	4/238	20/18862	0.000102155	0.000764237	0.000522696	4
GO:0032872	regulation of stress-activated MAPK cascade	10/238	181/18862	0.000104128	0.000777159	0.000531534	10
GO:0034113	heterotypic cell-cell adhesion	6/238	60/18862	0.00010735	0.000797458	0.000545417	6
GO:0061098	positive regulation of protein tyrosine kinase activity	6/238	60/18862	0.00010735	0.000797458	0.000545417	6
GO:0052548	regulation of endopeptidase activity	16/238	426/18862	0.000108246	0.000802237	0.000548686	16
GO:0010950	positive regulation of endopeptidase activity	10/238	182/18862	0.000108982	0.000803936	0.000549848	10
GO:0043123	positive regulation of I-kappaB kinase/NF-kappaB signaling	10/238	182/18862	0.000108982	0.000803936	0.000549848	10
GO:0051701	biological process involved in interaction with host	11/238	219/18862	0.000110804	0.000815473	0.000557739	11
GO:1903900	regulation of viral life cycle	9/238	148/18862	0.000111672	0.000819965	0.000560811	9
GO:1904019	epithelial cell apoptotic process	8/238	116/18862	0.000112526	0.000824324	0.000563792	8
GO:0070302	regulation of stress-activated protein kinase signaling cascade	10/238	184/18862	0.000119269	0.000871707	0.0005962	10
GO:0002701	negative regulation of production of molecular mediator of immune response	5/238	39/18862	0.000124417	0.000903088	0.000617662	5
GO:0032660	regulation of interleukin-17 production	5/238	39/18862	0.000124417	0.000903088	0.000617662	5
GO:2000516	positive regulation of CD4-positive, alpha-beta T cell activation	5/238	39/18862	0.000124417	0.000903088	0.000617662	5
GO:0051403	stress-activated MAPK cascade	12/238	261/18862	0.000125736	0.000910583	0.000622789	12
GO:0050792	regulation of viral process	10/238	186/18862	0.000130364	0.00094195	0.000644242	10
GO:0022408	negative regulation of cell-cell adhesion	10/238	189/18862	0.000148636	0.00107153	0.000732869	10
GO:0002710	negative regulation of T cell mediated immunity	4/238	22/18862	0.000151207	0.00107781	0.000737165	4
GO:0032700	negative regulation of interleukin-17 production	4/238	22/18862	0.000151207	0.00107781	0.000737165	4
GO:0032727	positive regulation of interferon-alpha production	4/238	22/18862	0.000151207	0.00107781	0.000737165	4
GO:0048714	positive regulation of oligodendrocyte differentiation	4/238	22/18862	0.000151207	0.00107781	0.000737165	4
GO:1903306	negative regulation of regulated secretory pathway	4/238	22/18862	0.000151207	0.00107781	0.000737165	4
GO:0042093	T-helper cell differentiation	6/238	64/18862	0.000154159	0.00109394	0.000748195	6
GO:0048247	lymphocyte chemotaxis	6/238	64/18862	0.000154159	0.00109394	0.000748195	6
GO:0032691	negative regulation of interleukin-1 beta production	5/238	41/18862	0.000158651	0.00111832	0.000764866	5
GO:0033003	regulation of mast cell activation	5/238	41/18862	0.000158651	0.00111832	0.000764866	5
GO:1904646	cellular response to amyloid-beta	5/238	41/18862	0.000158651	0.00111832	0.000764866	5
GO:1903409	reactive oxygen species biosynthetic process	8/238	123/18862	0.000169162	0.00118976	0.00081373	8
GO:2000116	regulation of cysteine-type endopeptidase activity	11/238	230/18862	0.00017043	0.00119603	0.000818016	11
GO:0002438	acute inflammatory response to antigenic stimulus	4/238	23/18862	0.000181235	0.00126625	0.000866045	4
GO:0043302	positive regulation of leukocyte degranulation	4/238	23/18862	0.000181235	0.00126625	0.000866045	4
GO:0002294	CD4-positive, alpha-beta T cell differentiation involved in immune response	6/238	66/18862	0.000182943	0.00127538	0.000872287	6
GO:1904035	regulation of epithelial cell apoptotic process	7/238	94/18862	0.00018794	0.00130734	0.000894148	7
GO:0002287	alpha-beta T cell activation involved in immune response	6/238	67/18862	0.000198843	0.00137115	0.000937791	6
GO:0002293	alpha-beta T cell differentiation involved in immune response	6/238	67/18862	0.000198843	0.00137115	0.000937791	6
GO:0002637	regulation of immunoglobulin production	6/238	67/18862	0.000198843	0.00137115	0.000937791	6
GO:1901224	positive regulation of NIK/NF-kappaB signaling	6/238	67/18862	0.000198843	0.00137115	0.000937791	6
GO:0051048	negative regulation of secretion	9/238	160/18862	0.000201501	0.00138647	0.000948268	9
GO:0031098	stress-activated protein kinase signaling cascade	12/238	276/18862	0.000211325	0.00145092	0.000992348	12
GO:0002418	immune response to tumor cell	4/238	24/18862	0.000215339	0.0014721	0.00100684	4
GO:1900017	positive regulation of cytokine production involved in inflammatory response	4/238	24/18862	0.000215339	0.0014721	0.00100684	4
GO:0002524	hypersensitivity	3/238	10/18862	0.000222962	0.00151442	0.00103578	3
GO:0044803	multi-organism membrane organization	3/238	10/18862	0.000222962	0.00151442	0.00103578	3
GO:2000343	positive regulation of chemokine (C-X-C motif) ligand 2 production	3/238	10/18862	0.000222962	0.00151442	0.00103578	3
GO:0052547	regulation of peptidase activity	16/238	455/18862	0.000228963	0.00155186	0.00106139	16
GO:0010952	positive regulation of peptidase activity	10/238	200/18862	0.000235216	0.00159084	0.00108805	10
GO:0031664	regulation of lipopolysaccharide-mediated signaling pathway	4/238	25/18862	0.00025383	0.00171309	0.00117166	4
GO:1903426	regulation of reactive oxygen species biosynthetic process	7/238	99/18862	0.000259177	0.00174545	0.0011938	7
GO:0002832	negative regulation of response to biotic stimulus	7/238	100/18862	0.000275736	0.00184912	0.0012647	7
GO:0035710	CD4-positive, alpha-beta T cell activation	7/238	100/18862	0.000275736	0.00184912	0.0012647	7
GO:0043281	regulation of cysteine-type endopeptidase activity involved in apoptotic process	10/238	205/18862	0.000286712	0.00191867	0.00131227	10
GO:1902106	negative regulation of leukocyte differentiation	7/238	101/18862	0.000293136	0.00195753	0.00133884	7
GO:0034143	regulation of toll-like receptor 4 signaling pathway	4/238	26/18862	0.000297027	0.00197935	0.00135377	4
GO:0032493	response to bacterial lipoprotein	3/238	11/18862	0.000303719	0.0020029	0.00136988	3
GO:0045657	positive regulation of monocyte differentiation	3/238	11/18862	0.000303719	0.0020029	0.00136988	3
GO:0046643	regulation of gamma-delta T cell activation	3/238	11/18862	0.000303719	0.0020029	0.00136988	3
GO:0051132	NK T cell activation	3/238	11/18862	0.000303719	0.0020029	0.00136988	3
GO:0070106	interleukin-27-mediated signaling pathway	3/238	11/18862	0.000303719	0.0020029	0.00136988	3
GO:0097028	dendritic cell differentiation	5/238	47/18862	0.000305384	0.0020097	0.00137453	5
GO:0045639	positive regulation of myeloid cell differentiation	7/238	102/18862	0.000311407	0.0020451	0.00139873	7
GO:0033077	T cell differentiation in thymus	6/238	73/18862	0.000318527	0.00208754	0.00142776	6
GO:0010720	positive regulation of cell development	12/238	290/18862	0.000331849	0.00217036	0.00148441	12
GO:1903305	regulation of regulated secretory pathway	8/238	136/18862	0.000336087	0.00219356	0.00150027	8
GO:0043616	keratinocyte proliferation	5/238	48/18862	0.000337423	0.00219379	0.00150043	5
GO:0048872	homeostasis of number of cells	11/238	249/18862	0.000337506	0.00219379	0.00150043	11
GO:0071624	positive regulation of granulocyte chemotaxis	4/238	27/18862	0.000345252	0.00223955	0.00153173	4
GO:0003158	endothelium development	8/238	137/18862	0.000353113	0.00228587	0.00156341	8
GO:1903707	negative regulation of hemopoiesis	7/238	105/18862	0.000371767	0.00240172	0.00164265	7
GO:1903531	negative regulation of secretion by cell	8/238	139/18862	0.000389275	0.00250972	0.00171651	8
GO:1901222	regulation of NIK/NF-kappaB signaling	7/238	106/18862	0.000393846	0.00252496	0.00172693	7
GO:0001782	B cell homeostasis	4/238	28/18862	0.000398831	0.00252496	0.00172693	4
GO:0032703	negative regulation of interleukin-2 production	4/238	28/18862	0.000398831	0.00252496	0.00172693	4
GO:0031334	positive regulation of protein-containing complex assembly	11/238	254/18862	0.00039937	0.00252496	0.00172693	11
GO:0002713	negative regulation of B cell mediated immunity	3/238	12/18862	0.000401192	0.00252496	0.00172693	3
GO:0002730	regulation of dendritic cell cytokine production	3/238	12/18862	0.000401192	0.00252496	0.00172693	3
GO:0002890	negative regulation of immunoglobulin mediated immune response	3/238	12/18862	0.000401192	0.00252496	0.00172693	3
GO:0032494	response to peptidoglycan	3/238	12/18862	0.000401192	0.00252496	0.00172693	3
GO:0033004	negative regulation of mast cell activation	3/238	12/18862	0.000401192	0.00252496	0.00172693	3
GO:0036005	response to macrophage colony-stimulating factor	3/238	12/18862	0.000401192	0.00252496	0.00172693	3
GO:0036006	cellular response to macrophage colony-stimulating factor stimulus	3/238	12/18862	0.000401192	0.00252496	0.00172693	3
GO:0042492	gamma-delta T cell differentiation	3/238	12/18862	0.000401192	0.00252496	0.00172693	3
GO:0032481	positive regulation of type I interferon production	6/238	77/18862	0.000425458	0.00267238	0.00182776	6
GO:1904645	response to amyloid-beta	5/238	51/18862	0.000448912	0.00280988	0.0019218	5
GO:0019730	antimicrobial humoral response	8/238	142/18862	0.00044912	0.00280988	0.0019218	8
GO:0043304	regulation of mast cell degranulation	4/238	29/18862	0.000458094	0.00286038	0.00195634	4
GO:0060284	regulation of cell development	16/238	485/18862	0.000463117	0.00288606	0.00197391	16
GO:0071695	anatomical structure maturation	10/238	218/18862	0.000466346	0.00290049	0.00198378	10
GO:0051051	negative regulation of transport	15/238	438/18862	0.000472748	0.00293455	0.00200707	15
GO:0043087	regulation of GTPase activity	16/238	487/18862	0.000484255	0.00300011	0.00205191	16
GO:0002312	B cell activation involved in immune response	6/238	79/18862	0.000488475	0.00301448	0.00206174	6
GO:0048145	regulation of fibroblast proliferation	6/238	79/18862	0.000488475	0.00301448	0.00206174	6
GO:0071496	cellular response to external stimulus	12/238	303/18862	0.000491625	0.00302483	0.00206881	12
GO:0106106	cold-induced thermogenesis	8/238	144/18862	0.000493012	0.00302483	0.00206881	8
GO:0120161	regulation of cold-induced thermogenesis	8/238	144/18862	0.000493012	0.00302483	0.00206881	8
GO:0002371	dendritic cell cytokine production	3/238	13/18862	0.000516701	0.00310412	0.00212305	3
GO:0002430	complement receptor mediated signaling pathway	3/238	13/18862	0.000516701	0.00310412	0.00212305	3
GO:0002674	negative regulation of acute inflammatory response	3/238	13/18862	0.000516701	0.00310412	0.00212305	3
GO:0032725	positive regulation of granulocyte macrophage colony-stimulating factor production	3/238	13/18862	0.000516701	0.00310412	0.00212305	3
GO:0034144	negative regulation of toll-like receptor 4 signaling pathway	3/238	13/18862	0.000516701	0.00310412	0.00212305	3
GO:0035723	interleukin-15-mediated signaling pathway	3/238	13/18862	0.000516701	0.00310412	0.00212305	3
GO:0045741	positive regulation of epidermal growth factor-activated receptor activity	3/238	13/18862	0.000516701	0.00310412	0.00212305	3
GO:0048302	regulation of isotype switching to IgG isotypes	3/238	13/18862	0.000516701	0.00310412	0.00212305	3
GO:0061043	regulation of vascular wound healing	3/238	13/18862	0.000516701	0.00310412	0.00212305	3
GO:0071350	cellular response to interleukin-15	3/238	13/18862	0.000516701	0.00310412	0.00212305	3
GO:0072683	T cell extravasation	3/238	13/18862	0.000516701	0.00310412	0.00212305	3
GO:0048144	fibroblast proliferation	6/238	80/18862	0.000522591	0.00310888	0.0021263	6
GO:0002828	regulation of type 2 immune response	4/238	30/18862	0.000523374	0.00310888	0.0021263	4
GO:0007176	regulation of epidermal growth factor-activated receptor activity	4/238	30/18862	0.000523374	0.00310888	0.0021263	4
GO:0033006	regulation of mast cell activation involved in immune response	4/238	30/18862	0.000523374	0.00310888	0.0021263	4
GO:0035666	TRIF-dependent toll-like receptor signaling pathway	4/238	30/18862	0.000523374	0.00310888	0.0021263	4
GO:0050858	negative regulation of antigen receptor-mediated signaling pathway	4/238	30/18862	0.000523374	0.00310888	0.0021263	4
GO:0002720	positive regulation of cytokine production involved in immune response	5/238	53/18862	0.000537309	0.00318569	0.00217884	5
GO:0000302	response to reactive oxygen species	10/238	224/18862	0.000576338	0.00340437	0.0023284	10
GO:2001234	negative regulation of apoptotic signaling pathway	10/238	224/18862	0.000576338	0.00340437	0.0023284	10
GO:0061756	leukocyte adhesion to vascular endothelial cell	5/238	54/18862	0.000586118	0.0034557	0.00236351	5
GO:0002347	response to tumor cell	4/238	31/18862	0.000595005	0.00349511	0.00239046	4
GO:0045920	negative regulation of exocytosis	4/238	31/18862	0.000595005	0.00349511	0.00239046	4
GO:0002864	regulation of acute inflammatory response to antigenic stimulus	3/238	14/18862	0.00065151	0.00379888	0.00259823	3
GO:0043374	CD8-positive, alpha-beta T cell differentiation	3/238	14/18862	0.00065151	0.00379888	0.00259823	3
GO:0048291	isotype switching to IgG isotypes	3/238	14/18862	0.00065151	0.00379888	0.00259823	3
GO:0070672	response to interleukin-15	3/238	14/18862	0.00065151	0.00379888	0.00259823	3
GO:0002861	regulation of inflammatory response to antigenic stimulus	4/238	32/18862	0.000673326	0.00391888	0.0026803	4
GO:0008360	regulation of cell shape	8/238	151/18862	0.000674824	0.0039204	0.00268134	8
GO:0008625	extrinsic apoptotic signaling pathway via death domain receptors	6/238	84/18862	0.000677973	0.0039315	0.00268893	6
GO:1990845	adaptive thermogenesis	8/238	153/18862	0.000735658	0.00425822	0.00291239	8
GO:0002260	lymphocyte homeostasis	5/238	57/18862	0.0007526	0.00434836	0.00297404	5
GO:0030851	granulocyte differentiation	4/238	33/18862	0.000758675	0.00436755	0.00298716	4
GO:0032728	positive regulation of interferon-beta production	4/238	33/18862	0.000758675	0.00436755	0.00298716	4
GO:0000187	activation of MAPK activity	8/238	154/18862	0.000767689	0.00439713	0.0030074	8
GO:2001236	regulation of extrinsic apoptotic signaling pathway	8/238	154/18862	0.000767689	0.00439713	0.0030074	8
GO:0034103	regulation of tissue remodeling	6/238	86/18862	0.000767973	0.00439713	0.0030074	6
GO:0045446	endothelial cell differentiation	7/238	119/18862	0.000788634	0.00450729	0.00308274	7
GO:0002468	dendritic cell antigen processing and presentation	3/238	15/18862	0.000806827	0.00455383	0.00311457	3
GO:0023035	CD40 signaling pathway	3/238	15/18862	0.000806827	0.00455383	0.00311457	3
GO:0032645	regulation of granulocyte macrophage colony-stimulating factor production	3/238	15/18862	0.000806827	0.00455383	0.00311457	3
GO:0045579	positive regulation of B cell differentiation	3/238	15/18862	0.000806827	0.00455383	0.00311457	3
GO:0060099	regulation of phagocytosis, engulfment	3/238	15/18862	0.000806827	0.00455383	0.00311457	3
GO:1900225	regulation of NLRP3 inflammasome complex assembly	3/238	15/18862	0.000806827	0.00455383	0.00311457	3
GO:1902166	negative regulation of intrinsic apoptotic signaling pathway in response to DNA damage by p53 class mediator	3/238	15/18862	0.000806827	0.00455383	0.00311457	3
GO:2000351	regulation of endothelial cell apoptotic process	5/238	58/18862	0.000815239	0.00459314	0.00314146	5
GO:0002756	MyD88-independent toll-like receptor signaling pathway	4/238	34/18862	0.000851393	0.00477985	0.00326916	4
GO:0010543	regulation of platelet activation	4/238	34/18862	0.000851393	0.00477985	0.00326916	4
GO:0017157	regulation of exocytosis	9/238	197/18862	0.000916697	0.00513739	0.00351369	9
GO:0042058	regulation of epidermal growth factor receptor signaling pathway	6/238	89/18862	0.000919959	0.00513752	0.00351378	6
GO:0048525	negative regulation of viral process	6/238	89/18862	0.000919959	0.00513752	0.00351378	6
GO:0050678	regulation of epithelial cell proliferation	13/238	374/18862	0.000977513	0.00544611	0.00372484	13
GO:0002830	positive regulation of type 2 immune response	3/238	16/18862	0.000983803	0.00544611	0.00372484	3
GO:0044546	NLRP3 inflammasome complex assembly	3/238	16/18862	0.000983803	0.00544611	0.00372484	3
GO:0045346	regulation of MHC class II biosynthetic process	3/238	16/18862	0.000983803	0.00544611	0.00372484	3
GO:1905153	regulation of membrane invagination	3/238	16/18862	0.000983803	0.00544611	0.00372484	3
GO:0019731	antibacterial humoral response	5/238	61/18862	0.00102656	0.00567293	0.00387998	5
GO:0030224	monocyte differentiation	4/238	36/18862	0.00106029	0.00583898	0.00399354	4
GO:0042092	type 2 immune response	4/238	36/18862	0.00106029	0.00583898	0.00399354	4
GO:0030316	osteoclast differentiation	6/238	92/18862	0.00109411	0.00600435	0.00410664	6
GO:0032088	negative regulation of NF-kappaB transcription factor activity	6/238	92/18862	0.00109411	0.00600435	0.00410664	6
GO:0006911	phagocytosis, engulfment	7/238	126/18862	0.00110369	0.0060448	0.00413431	7
GO:0002437	inflammatory response to antigenic stimulus	5/238	62/18862	0.00110529	0.0060448	0.00413431	5
GO:0050673	epithelial cell proliferation	14/238	428/18862	0.00112913	0.00616456	0.00421622	14
GO:1903034	regulation of response to wounding	8/238	164/18862	0.00115397	0.00628932	0.00430155	8
GO:0014013	regulation of gliogenesis	6/238	93/18862	0.00115744	0.00629743	0.00430709	6
GO:0048713	regulation of oligodendrocyte differentiation	4/238	37/18862	0.00117716	0.00637838	0.00436246	4
GO:0045342	MHC class II biosynthetic process	3/238	17/18862	0.00118354	0.00637838	0.00436246	3
GO:0150079	negative regulation of neuroinflammatory response	3/238	17/18862	0.00118354	0.00637838	0.00436246	3
GO:1900424	regulation of defense response to bacterium	3/238	17/18862	0.00118354	0.00637838	0.00436246	3
GO:1902165	regulation of intrinsic apoptotic signaling pathway in response to DNA damage by p53 class mediator	3/238	17/18862	0.00118354	0.00637838	0.00436246	3
GO:0010803	regulation of tumor necrosis factor-mediated signaling pathway	5/238	63/18862	0.00118841	0.00637838	0.00436246	5
GO:0014015	positive regulation of gliogenesis	5/238	63/18862	0.00118841	0.00637838	0.00436246	5
GO:0045670	regulation of osteoclast differentiation	5/238	63/18862	0.00118841	0.00637838	0.00436246	5
GO:0048469	cell maturation	8/238	166/18862	0.00124717	0.00668249	0.00457046	8
GO:0046328	regulation of JNK cascade	7/238	129/18862	0.00126571	0.00677036	0.00463055	7
GO:0072577	endothelial cell apoptotic process	5/238	64/18862	0.00127605	0.00681421	0.00466055	5
GO:0002714	positive regulation of B cell mediated immunity	4/238	38/18862	0.00130276	0.00691028	0.00472625	4
GO:0002891	positive regulation of immunoglobulin mediated immune response	4/238	38/18862	0.00130276	0.00691028	0.00472625	4
GO:0032733	positive regulation of interleukin-10 production	4/238	38/18862	0.00130276	0.00691028	0.00472625	4
GO:2000249	regulation of actin cytoskeleton reorganization	4/238	38/18862	0.00130276	0.00691028	0.00472625	4
GO:1901184	regulation of ERBB signaling pathway	6/238	96/18862	0.00136438	0.00722506	0.00494154	6
GO:0045824	negative regulation of innate immune response	5/238	65/18862	0.00136838	0.0072342	0.00494779	5
GO:0001779	natural killer cell differentiation	3/238	18/18862	0.00140709	0.00735301	0.00502905	3
GO:0002281	macrophage activation involved in immune response	3/238	18/18862	0.00140709	0.00735301	0.00502905	3
GO:0002523	leukocyte migration involved in inflammatory response	3/238	18/18862	0.00140709	0.00735301	0.00502905	3
GO:0002834	regulation of response to tumor cell	3/238	18/18862	0.00140709	0.00735301	0.00502905	3
GO:0002837	regulation of immune response to tumor cell	3/238	18/18862	0.00140709	0.00735301	0.00502905	3
GO:0045953	negative regulation of natural killer cell mediated cytotoxicity	3/238	18/18862	0.00140709	0.00735301	0.00502905	3
GO:2000010	positive regulation of protein localization to cell surface	3/238	18/18862	0.00140709	0.00735301	0.00502905	3
GO:0045742	positive regulation of epidermal growth factor receptor signaling pathway	4/238	39/18862	0.00143743	0.0074992	0.00512904	4
GO:0050854	regulation of antigen receptor-mediated signaling pathway	5/238	66/18862	0.00146555	0.00763339	0.00522082	5
GO:0050729	positive regulation of inflammatory response	7/238	133/18862	0.00151004	0.00785222	0.00537049	7
GO:0034599	cellular response to oxidative stress	11/238	299/18862	0.00151728	0.00787697	0.00538741	11
GO:0097553	calcium ion transmembrane import into cytosol	7/238	134/18862	0.00157651	0.00817108	0.00558857	7
GO:0150077	regulation of neuroinflammatory response	4/238	40/18862	0.0015815	0.00818356	0.00559711	4
GO:2001233	regulation of apoptotic signaling pathway	12/238	348/18862	0.00162514	0.00839569	0.00574219	12
GO:0042542	response to hydrogen peroxide	7/238	135/18862	0.00164524	0.00847194	0.00579434	7
GO:0099024	plasma membrane invagination	7/238	135/18862	0.00164524	0.00847194	0.00579434	7
GO:0002716	negative regulation of natural killer cell mediated immunity	3/238	19/18862	0.00165544	0.00848312	0.00580199	3
GO:0043031	negative regulation of macrophage activation	3/238	19/18862	0.00165544	0.00848312	0.00580199	3
GO:0046629	gamma-delta T cell activation	3/238	19/18862	0.00165544	0.00848312	0.00580199	3
GO:0045685	regulation of glial cell differentiation	5/238	68/18862	0.001675	0.00855572	0.00585164	5
GO:1900015	regulation of cytokine production involved in inflammatory response	5/238	68/18862	0.001675	0.00855572	0.00585164	5
GO:0007568	aging	11/238	304/18862	0.00172943	0.00880712	0.00602358	11
GO:0050691	regulation of defense response to virus by host	4/238	41/18862	0.00173532	0.00880712	0.00602358	4
GO:1901186	positive regulation of ERBB signaling pathway	4/238	41/18862	0.00173532	0.00880712	0.00602358	4
GO:1902042	negative regulation of extrinsic apoptotic signaling pathway via death domain receptors	4/238	41/18862	0.00173532	0.00880712	0.00602358	4
GO:0046425	regulation of receptor signaling pathway via JAK-STAT	6/238	101/18862	0.00177063	0.00897195	0.00613632	6
GO:0002534	cytokine production involved in inflammatory response	5/238	69/18862	0.00178759	0.00904342	0.0061852	5
GO:0071887	leukocyte apoptotic process	6/238	102/18862	0.00186183	0.00940403	0.00643184	6
GO:0043433	negative regulation of DNA-binding transcription factor activity	8/238	177/18862	0.00187252	0.00944297	0.00645847	8
GO:0014002	astrocyte development	4/238	42/18862	0.00189923	0.00951713	0.00650919	4
GO:0045687	positive regulation of glial cell differentiation	4/238	42/18862	0.00189923	0.00951713	0.00650919	4
GO:0062208	positive regulation of pattern recognition receptor signaling pathway	4/238	42/18862	0.00189923	0.00951713	0.00650919	4
GO:1902622	regulation of neutrophil migration	4/238	42/18862	0.00189923	0.00951713	0.00650919	4
GO:0032495	response to muramyl dipeptide	3/238	20/18862	0.00192955	0.00963862	0.00659228	3
GO:0032816	positive regulation of natural killer cell activation	3/238	20/18862	0.00192955	0.00963862	0.00659228	3
GO:0007200	phospholipase C-activating G protein-coupled receptor signaling pathway	6/238	103/18862	0.00195655	0.00974282	0.00666355	6
GO:2001237	negative regulation of extrinsic apoptotic signaling pathway	6/238	103/18862	0.00195655	0.00974282	0.00666355	6
GO:0051495	positive regulation of cytoskeleton organization	9/238	220/18862	0.00197008	0.0097948	0.00669911	9
GO:0070227	lymphocyte apoptotic process	5/238	71/18862	0.00202925	0.0100732	0.00688953	5
GO:0035094	response to nicotine	4/238	43/18862	0.00207354	0.010277	0.0070289	4
GO:0071347	cellular response to interleukin-1	8/238	180/18862	0.00208004	0.0102931	0.00703994	8
GO:0042493	response to drug	12/238	359/18862	0.00210483	0.0103996	0.00711273	12
GO:0035924	cellular response to vascular endothelial growth factor stimulus	5/238	72/18862	0.00215864	0.0106489	0.00728323	5
GO:0021700	developmental maturation	10/238	268/18862	0.00221988	0.0109007	0.00745548	10
GO:0002320	lymphoid progenitor cell differentiation	3/238	21/18862	0.00223031	0.0109007	0.00745548	3
GO:0045655	regulation of monocyte differentiation	3/238	21/18862	0.00223031	0.0109007	0.00745548	3
GO:0061042	vascular wound healing	3/238	21/18862	0.00223031	0.0109007	0.00745548	3
GO:1902254	negative regulation of intrinsic apoptotic signaling pathway by p53 class mediator	3/238	21/18862	0.00223031	0.0109007	0.00745548	3
GO:1903429	regulation of cell maturation	3/238	21/18862	0.00223031	0.0109007	0.00745548	3
GO:0042771	intrinsic apoptotic signaling pathway in response to DNA damage by p53 class mediator	4/238	44/18862	0.0022586	0.010957	0.00749398	4
GO:0045124	regulation of bone resorption	4/238	44/18862	0.0022586	0.010957	0.00749398	4
GO:0046427	positive regulation of receptor signaling pathway via JAK-STAT	4/238	44/18862	0.0022586	0.010957	0.00749398	4
GO:0150076	neuroinflammatory response	4/238	44/18862	0.0022586	0.010957	0.00749398	4
GO:0043547	positive regulation of GTPase activity	13/238	411/18862	0.0022591	0.010957	0.00749398	13
GO:0010324	membrane invagination	7/238	143/18862	0.00228269	0.0110545	0.00756068	7
GO:0071260	cellular response to mechanical stimulus	5/238	74/18862	0.00243532	0.0117756	0.00805389	5
GO:0038061	NIK/NF-kappaB signaling	8/238	185/18862	0.00246575	0.0119046	0.00814212	8
GO:0045862	positive regulation of proteolysis	12/238	367/18862	0.00252199	0.0121577	0.0083152	12
GO:0002922	positive regulation of humoral immune response	3/238	22/18862	0.00255859	0.0122227	0.00835964	3
GO:0035584	calcium-mediated signaling using intracellular calcium source	3/238	22/18862	0.00255859	0.0122227	0.00835964	3
GO:0045624	positive regulation of T-helper cell differentiation	3/238	22/18862	0.00255859	0.0122227	0.00835964	3
GO:0050765	negative regulation of phagocytosis	3/238	22/18862	0.00255859	0.0122227	0.00835964	3
GO:0071404	cellular response to low-density lipoprotein particle stimulus	3/238	22/18862	0.00255859	0.0122227	0.00835964	3
GO:1904996	positive regulation of leukocyte adhesion to vascular endothelial cell	3/238	22/18862	0.00255859	0.0122227	0.00835964	3
GO:0007160	cell-matrix adhesion	9/238	230/18862	0.0026582	0.0126607	0.00865921	9
GO:0002686	negative regulation of leukocyte migration	4/238	46/18862	0.00266226	0.0126607	0.00865921	4
GO:0048146	positive regulation of fibroblast proliferation	4/238	46/18862	0.00266226	0.0126607	0.00865921	4
GO:0010469	regulation of signaling receptor activity	8/238	188/18862	0.00272274	0.0129218	0.00883778	8
GO:1904892	regulation of receptor signaling pathway via STAT	6/238	110/18862	0.0027253	0.0129218	0.00883778	6
GO:0007254	JNK cascade	8/238	189/18862	0.0028129	0.0133172	0.00910824	8
GO:0022612	gland morphogenesis	6/238	111/18862	0.00285129	0.0134788	0.00921878	6
GO:0043542	endothelial cell migration	10/238	278/18862	0.00289058	0.0136442	0.0093319	10
GO:0032693	negative regulation of interleukin-10 production	3/238	23/18862	0.0029152	0.0137196	0.00938345	3
GO:0072677	eosinophil migration	3/238	23/18862	0.0029152	0.0137196	0.00938345	3
GO:0051209	release of sequestered calcium ion into cytosol	6/238	112/18862	0.00298159	0.0140113	0.00958294	6
GO:0002762	negative regulation of myeloid leukocyte differentiation	4/238	48/18862	0.00311278	0.0145366	0.00994222	4
GO:0038084	vascular endothelial growth factor signaling pathway	4/238	48/18862	0.00311278	0.0145366	0.00994222	4
GO:0042059	negative regulation of epidermal growth factor receptor signaling pathway	4/238	48/18862	0.00311278	0.0145366	0.00994222	4
GO:1904894	positive regulation of receptor signaling pathway via STAT	4/238	48/18862	0.00311278	0.0145366	0.00994222	4
GO:0051283	negative regulation of sequestering of calcium ion	6/238	113/18862	0.00311629	0.0145366	0.00994222	6
GO:0042063	gliogenesis	10/238	283/18862	0.0032819	0.0152866	0.0104552	10
GO:0042454	ribonucleoside catabolic process	3/238	24/18862	0.00330089	0.0153301	0.0104849	3
GO:0090023	positive regulation of neutrophil chemotaxis	3/238	24/18862	0.00330089	0.0153301	0.0104849	3
GO:0051282	regulation of sequestering of calcium ion	6/238	115/18862	0.00339926	0.0157638	0.0107816	6
GO:2000106	regulation of leukocyte apoptotic process	5/238	80/18862	0.00341975	0.0158357	0.0108308	5
GO:0002931	response to ischemia	4/238	50/18862	0.0036127	0.0166562	0.0113919	4
GO:0032648	regulation of interferon-beta production	4/238	50/18862	0.0036127	0.0166562	0.0113919	4
GO:0045744	negative regulation of G protein-coupled receptor signaling pathway	4/238	50/18862	0.0036127	0.0166562	0.0113919	4
GO:0043523	regulation of neuron apoptotic process	8/238	197/18862	0.00362093	0.0166699	0.0114013	8
GO:0031579	membrane raft organization	3/238	25/18862	0.0037164	0.0170599	0.0116681	3
GO:0048143	astrocyte activation	3/238	25/18862	0.0037164	0.0170599	0.0116681	3
GO:0002377	immunoglobulin production	8/238	198/18862	0.00373338	0.0171131	0.0117044	8
GO:0046850	regulation of bone remodeling	4/238	51/18862	0.00388196	0.0177429	0.0121352	4
GO:1903307	positive regulation of regulated secretory pathway	4/238	51/18862	0.00388196	0.0177429	0.0121352	4
GO:0045069	regulation of viral genome replication	5/238	83/18862	0.00400659	0.0182862	0.0125067	5
GO:0051208	sequestering of calcium ion	6/238	119/18862	0.00402203	0.0183303	0.0125369	6
GO:0002719	negative regulation of cytokine production involved in immune response	3/238	26/18862	0.00416241	0.0188442	0.0128884	3
GO:0019883	antigen processing and presentation of endogenous antigen	3/238	26/18862	0.00416241	0.0188442	0.0128884	3
GO:0045954	positive regulation of natural killer cell mediated cytotoxicity	3/238	26/18862	0.00416241	0.0188442	0.0128884	3
GO:0061082	myeloid leukocyte cytokine production	3/238	26/18862	0.00416241	0.0188442	0.0128884	3
GO:0032608	interferon-beta production	4/238	52/18862	0.00416449	0.0188442	0.0128884	4
GO:0048660	regulation of smooth muscle cell proliferation	7/238	160/18862	0.00425703	0.0192355	0.013156	7
GO:1902905	positive regulation of supramolecular fiber organization	8/238	203/18862	0.0043368	0.0195681	0.0133835	8
GO:0006979	response to oxidative stress	13/238	444/18862	0.00435079	0.0196033	0.0134076	13
GO:0002244	hematopoietic progenitor cell differentiation	7/238	161/18862	0.00440395	0.0198147	0.0135521	7
GO:0034109	homotypic cell-cell adhesion	5/238	85/18862	0.00443572	0.019873	0.0135921	5
GO:0045921	positive regulation of exocytosis	5/238	85/18862	0.00443572	0.019873	0.0135921	5
GO:0050829	defense response to Gram-negative bacterium	5/238	85/18862	0.00443572	0.019873	0.0135921	5
GO:0001541	ovarian follicle development	4/238	53/18862	0.00446059	0.0199281	0.0136297	4
GO:1901185	negative regulation of ERBB signaling pathway	4/238	53/18862	0.00446059	0.0199281	0.0136297	4
GO:0048659	smooth muscle cell proliferation	7/238	162/18862	0.00455468	0.0203199	0.0138977	7
GO:0002675	positive regulation of acute inflammatory response	3/238	27/18862	0.00463955	0.020554	0.0140578	3
GO:0010818	T cell chemotaxis	3/238	27/18862	0.00463955	0.020554	0.0140578	3
GO:0034110	regulation of homotypic cell-cell adhesion	3/238	27/18862	0.00463955	0.020554	0.0140578	3
GO:0036037	CD8-positive, alpha-beta T cell activation	3/238	27/18862	0.00463955	0.020554	0.0140578	3
GO:0045672	positive regulation of osteoclast differentiation	3/238	27/18862	0.00463955	0.020554	0.0140578	3
GO:0007173	epidermal growth factor receptor signaling pathway	6/238	123/18862	0.00472551	0.0209056	0.0142983	6
GO:0070555	response to interleukin-1	8/238	206/18862	0.00473329	0.0209109	0.0143019	8
GO:0062197	cellular response to chemical stress	11/238	347/18862	0.00474411	0.0209295	0.0143146	11
GO:0002381	immunoglobulin production involved in immunoglobulin-mediated immune response	4/238	54/18862	0.00477054	0.0209297	0.0143148	4
GO:0006968	cellular defense response	4/238	54/18862	0.00477054	0.0209297	0.0143148	4
GO:0045071	negative regulation of viral genome replication	4/238	54/18862	0.00477054	0.0209297	0.0143148	4
GO:0070228	regulation of lymphocyte apoptotic process	4/238	54/18862	0.00477054	0.0209297	0.0143148	4
GO:0006919	activation of cysteine-type endopeptidase activity involved in apoptotic process	5/238	87/18862	0.00489663	0.0214532	0.0146728	5
GO:0007584	response to nutrient	7/238	165/18862	0.00503029	0.0220084	0.0150525	7
GO:0002507	tolerance induction	3/238	28/18862	0.00514843	0.0224325	0.0153426	3
GO:0010039	response to iron ion	3/238	28/18862	0.00514843	0.0224325	0.0153426	3
GO:1902253	regulation of intrinsic apoptotic signaling pathway by p53 class mediator	3/238	28/18862	0.00514843	0.0224325	0.0153426	3
GO:0010038	response to metal ion	11/238	352/18862	0.00527061	0.0229333	0.0156851	11
GO:0010001	glial cell differentiation	8/238	210/18862	0.00530456	0.0230494	0.0157645	8
GO:0060760	positive regulation of response to cytokine stimulus	4/238	56/18862	0.00543319	0.023576	0.0161247	4
GO:0022604	regulation of cell morphogenesis	10/238	305/18862	0.00553218	0.0239728	0.0163961	10
GO:0001773	myeloid dendritic cell activation	3/238	29/18862	0.00568963	0.0244878	0.0167483	3
GO:0043032	positive regulation of macrophage activation	3/238	29/18862	0.00568963	0.0244878	0.0167483	3
GO:0050690	regulation of defense response to virus by virus	3/238	29/18862	0.00568963	0.0244878	0.0167483	3
GO:0060055	angiogenesis involved in wound healing	3/238	29/18862	0.00568963	0.0244878	0.0167483	3
GO:1902624	positive regulation of neutrophil migration	3/238	29/18862	0.00568963	0.0244878	0.0167483	3
GO:0042326	negative regulation of phosphorylation	12/238	407/18862	0.00573463	0.024648	0.0168579	12
GO:0031295	T cell costimulation	4/238	57/18862	0.00578644	0.0248035	0.0169642	4
GO:0043551	regulation of phosphatidylinositol 3-kinase activity	4/238	57/18862	0.00578644	0.0248035	0.0169642	4
GO:0010631	epithelial cell migration	11/238	357/18862	0.00584233	0.0250093	0.017105	11
GO:0002791	regulation of peptide secretion	10/238	308/18862	0.005915	0.0252862	0.0172944	10
GO:0019079	viral genome replication	6/238	129/18862	0.00594504	0.0253805	0.0173588	6
GO:0050732	negative regulation of peptidyl-tyrosine phosphorylation	4/238	58/18862	0.00615468	0.0262401	0.0179468	4
GO:0051702	biological process involved in interaction with symbiont	5/238	92/18862	0.00619594	0.0263806	0.0180429	5
GO:0090132	epithelium migration	11/238	360/18862	0.00620815	0.0263971	0.0180542	11
GO:0050901	leukocyte tethering or rolling	3/238	30/18862	0.00626366	0.0265619	0.0181669	3
GO:1902230	negative regulation of intrinsic apoptotic signaling pathway in response to DNA damage	3/238	30/18862	0.00626366	0.0265619	0.0181669	3
GO:0061041	regulation of wound healing	6/238	131/18862	0.00639834	0.0270968	0.0185327	6
GO:0048732	gland development	12/238	413/18862	0.00641706	0.0271399	0.0185622	12
GO:0050769	positive regulation of neurogenesis	8/238	217/18862	0.00642938	0.0271558	0.0185731	8
GO:0001933	negative regulation of protein phosphorylation	11/238	362/18862	0.00646188	0.0272567	0.0186421	11
GO:0008585	female gonad development	5/238	93/18862	0.00648222	0.0273062	0.018676	5
GO:0031294	lymphocyte costimulation	4/238	59/18862	0.00653817	0.027469	0.0187873	4
GO:1902041	regulation of extrinsic apoptotic signaling pathway via death domain receptors	4/238	59/18862	0.00653817	0.027469	0.0187873	4
GO:0032273	positive regulation of protein polymerization	6/238	132/18862	0.00663417	0.0277455	0.0189764	6
GO:0001660	fever generation	2/238	10/18862	0.00667397	0.0277455	0.0189764	2
GO:0006152	purine nucleoside catabolic process	2/238	10/18862	0.00667397	0.0277455	0.0189764	2
GO:0045625	regulation of T-helper 1 cell differentiation	2/238	10/18862	0.00667397	0.0277455	0.0189764	2
GO:0046130	purine ribonucleoside catabolic process	2/238	10/18862	0.00667397	0.0277455	0.0189764	2
GO:0070942	neutrophil mediated cytotoxicity	2/238	10/18862	0.00667397	0.0277455	0.0189764	2
GO:1900426	positive regulation of defense response to bacterium	2/238	10/18862	0.00667397	0.0277455	0.0189764	2
GO:2000508	regulation of dendritic cell chemotaxis	2/238	10/18862	0.00667397	0.0277455	0.0189764	2
GO:0090130	tissue migration	11/238	365/18862	0.00685766	0.0284157	0.0194348	11
GO:0002717	positive regulation of natural killer cell mediated immunity	3/238	31/18862	0.00687101	0.0284157	0.0194348	3
GO:0070229	negative regulation of lymphocyte apoptotic process	3/238	31/18862	0.00687101	0.0284157	0.0194348	3
GO:1901797	negative regulation of signal transduction by p53 class mediator	3/238	31/18862	0.00687101	0.0284157	0.0194348	3
GO:0033673	negative regulation of kinase activity	9/238	267/18862	0.00699187	0.0288779	0.0197509	9
GO:0010522	regulation of calcium ion transport into cytosol	5/238	95/18862	0.00708238	0.0292137	0.0199805	5
GO:0033002	muscle cell proliferation	8/238	222/18862	0.00733747	0.0302266	0.0206733	8
GO:0090022	regulation of neutrophil chemotaxis	3/238	32/18862	0.00751215	0.030866	0.0211106	3
GO:0098751	bone cell development	3/238	32/18862	0.00751215	0.030866	0.0211106	3
GO:0006956	complement activation	7/238	178/18862	0.00753392	0.0309154	0.0211444	7
GO:0030838	positive regulation of actin filament polymerization	5/238	97/18862	0.00772032	0.0315578	0.0215838	5
GO:0046545	development of primary female sexual characteristics	5/238	97/18862	0.00772032	0.0315578	0.0215838	5
GO:0120162	positive regulation of cold-induced thermogenesis	5/238	97/18862	0.00772032	0.0315578	0.0215838	5
GO:0043954	cellular component maintenance	4/238	62/18862	0.00778276	0.0316692	0.02166	4
GO:0045453	bone resorption	4/238	62/18862	0.00778276	0.0316692	0.02166	4
GO:0070527	platelet aggregation	4/238	62/18862	0.00778276	0.0316692	0.02166	4
GO:0009991	response to extracellular stimulus	13/238	477/18862	0.00778751	0.0316692	0.02166	13
GO:0001765	membrane raft assembly	2/238	11/18862	0.00808958	0.0324812	0.0222153	2
GO:0002604	regulation of dendritic cell antigen processing and presentation	2/238	11/18862	0.00808958	0.0324812	0.0222153	2
GO:0010623	programmed cell death involved in cell development	2/238	11/18862	0.00808958	0.0324812	0.0222153	2
GO:0033632	regulation of cell-cell adhesion mediated by integrin	2/238	11/18862	0.00808958	0.0324812	0.0222153	2
GO:0045348	positive regulation of MHC class II biosynthetic process	2/238	11/18862	0.00808958	0.0324812	0.0222153	2
GO:0045628	regulation of T-helper 2 cell differentiation	2/238	11/18862	0.00808958	0.0324812	0.0222153	2
GO:0046598	positive regulation of viral entry into host cell	2/238	11/18862	0.00808958	0.0324812	0.0222153	2
GO:0060009	Sertoli cell development	2/238	11/18862	0.00808958	0.0324812	0.0222153	2
GO:0075294	positive regulation by symbiont of entry into host	2/238	11/18862	0.00808958	0.0324812	0.0222153	2
GO:0140052	cellular response to oxidised low-density lipoprotein particle stimulus	2/238	11/18862	0.00808958	0.0324812	0.0222153	2
GO:0001889	liver development	6/238	138/18862	0.00818362	0.0327088	0.022371	6
GO:0010922	positive regulation of phosphatase activity	3/238	33/18862	0.0081875	0.0327088	0.022371	3
GO:0043552	positive regulation of phosphatidylinositol 3-kinase activity	3/238	33/18862	0.0081875	0.0327088	0.022371	3
GO:0051482	positive regulation of cytosolic calcium ion concentration involved in phospholipase C-activating G protein-coupled signaling pathway	3/238	33/18862	0.0081875	0.0327088	0.022371	3
GO:0043409	negative regulation of MAPK cascade	7/238	181/18862	0.00822331	0.0327953	0.0224302	7
GO:0048662	negative regulation of smooth muscle cell proliferation	4/238	63/18862	0.00822983	0.0327953	0.0224302	4
GO:0019233	sensory perception of pain	5/238	99/18862	0.00839719	0.0334202	0.0228576	5
GO:0040013	negative regulation of locomotion	11/238	377/18862	0.00863422	0.0343205	0.0234733	11
GO:0061008	hepaticobiliary system development	6/238	140/18862	0.0087535	0.0347511	0.0237678	6
GO:0009164	nucleoside catabolic process	3/238	34/18862	0.00889745	0.0352784	0.0241285	3
GO:0051402	neuron apoptotic process	8/238	230/18862	0.00898746	0.0355908	0.0243422	8
GO:0006958	complement activation, classical pathway	6/238	141/18862	0.00904885	0.0357892	0.0244779	6
GO:0050708	regulation of protein secretion	9/238	279/18862	0.00918714	0.0362909	0.024821	9
GO:0008037	cell recognition	8/238	232/18862	0.00944013	0.0372439	0.0254728	8
GO:0002863	positive regulation of inflammatory response to antigenic stimulus	2/238	12/18862	0.00962725	0.0375478	0.0256807	2
GO:0031953	negative regulation of protein autophosphorylation	2/238	12/18862	0.00962725	0.0375478	0.0256807	2
GO:0038110	interleukin-2-mediated signaling pathway	2/238	12/18862	0.00962725	0.0375478	0.0256807	2
GO:0043380	regulation of memory T cell differentiation	2/238	12/18862	0.00962725	0.0375478	0.0256807	2
GO:0061517	macrophage proliferation	2/238	12/18862	0.00962725	0.0375478	0.0256807	2
GO:0070493	thrombin-activated receptor signaling pathway	2/238	12/18862	0.00962725	0.0375478	0.0256807	2
GO:0071639	positive regulation of monocyte chemotactic protein-1 production	2/238	12/18862	0.00962725	0.0375478	0.0256807	2
GO:0071801	regulation of podosome assembly	2/238	12/18862	0.00962725	0.0375478	0.0256807	2
GO:1900272	negative regulation of long-term synaptic potentiation	2/238	12/18862	0.00962725	0.0375478	0.0256807	2
GO:0045191	regulation of isotype switching	3/238	35/18862	0.00964235	0.0375478	0.0256807	3
GO:0001885	endothelial cell development	4/238	66/18862	0.00967105	0.0375478	0.0256807	4
GO:0042130	negative regulation of T cell proliferation	4/238	66/18862	0.00967105	0.0375478	0.0256807	4
GO:0061515	myeloid cell development	4/238	66/18862	0.00967105	0.0375478	0.0256807	4
GO:0050918	positive chemotaxis	4/238	67/18862	0.0101856	0.039497	0.0270138	4
GO:0038127	ERBB signaling pathway	6/238	145/18862	0.0103018	0.0398991	0.0272888	6
GO:0043029	T cell homeostasis	3/238	36/18862	0.0104225	0.0403174	0.0275749	3
GO:0010837	regulation of keratinocyte proliferation	3/238	37/18862	0.0112383	0.0427622	0.029247	3
GO:0090218	positive regulation of lipid kinase activity	3/238	37/18862	0.0112383	0.0427622	0.029247	3
GO:1902229	regulation of intrinsic apoptotic signaling pathway in response to DNA damage	3/238	37/18862	0.0112383	0.0427622	0.029247	3
GO:1904994	regulation of leukocyte adhesion to vascular endothelial cell	3/238	37/18862	0.0112383	0.0427622	0.029247	3
GO:0043550	regulation of lipid kinase activity	4/238	69/18862	0.011267	0.0427622	0.029247	4
GO:0050688	regulation of defense response to virus	4/238	69/18862	0.011267	0.0427622	0.029247	4
GO:0001771	immunological synapse formation	2/238	13/18862	0.0112837	0.0427622	0.029247	2
GO:0016322	neuron remodeling	2/238	13/18862	0.0112837	0.0427622	0.029247	2
GO:0031650	regulation of heat generation	2/238	13/18862	0.0112837	0.0427622	0.029247	2
GO:0031665	negative regulation of lipopolysaccharide-mediated signaling pathway	2/238	13/18862	0.0112837	0.0427622	0.029247	2
GO:0033008	positive regulation of mast cell activation involved in immune response	2/238	13/18862	0.0112837	0.0427622	0.029247	2
GO:0043306	positive regulation of mast cell degranulation	2/238	13/18862	0.0112837	0.0427622	0.029247	2
GO:0043379	memory T cell differentiation	2/238	13/18862	0.0112837	0.0427622	0.029247	2
GO:0060100	positive regulation of phagocytosis, engulfment	2/238	13/18862	0.0112837	0.0427622	0.029247	2
GO:0070424	regulation of nucleotide-binding oligomerization domain containing signaling pathway	2/238	13/18862	0.0112837	0.0427622	0.029247	2
GO:0071352	cellular response to interleukin-2	2/238	13/18862	0.0112837	0.0427622	0.029247	2
GO:1905155	positive regulation of membrane invagination	2/238	13/18862	0.0112837	0.0427622	0.029247	2
GO:0043254	regulation of protein-containing complex assembly	12/238	446/18862	0.0113973	0.0431413	0.0295063	12
GO:0045834	positive regulation of lipid metabolic process	6/238	150/18862	0.0120355	0.0455024	0.0311211	6
GO:0019433	triglyceride catabolic process	3/238	38/18862	0.0120899	0.0455996	0.0311876	3
GO:0030279	negative regulation of ossification	3/238	38/18862	0.0120899	0.0455996	0.0311876	3
GO:0006469	negative regulation of protein kinase activity	8/238	243/18862	0.0122397	0.0461096	0.0315364	8
GO:0031667	response to nutrient levels	12/238	451/18862	0.0123588	0.046503	0.0318055	12
GO:2000146	negative regulation of cell motility	10/238	345/18862	0.0125382	0.0471222	0.032229	10
GO:0031960	response to corticosteroid	6/238	152/18862	0.0127832	0.0479862	0.03282	6
GO:1903829	positive regulation of cellular protein localization	9/238	295/18862	0.0128814	0.0482975	0.0330328	9
GO:0048708	astrocyte differentiation	4/238	72/18862	0.0130233	0.0484361	0.0331276	4
GO:0010935	regulation of macrophage cytokine production	2/238	14/18862	0.0130558	0.0484361	0.0331276	2
GO:0036092	phosphatidylinositol-3-phosphate biosynthetic process	2/238	14/18862	0.0130558	0.0484361	0.0331276	2
GO:0043922	negative regulation by host of viral transcription	2/238	14/18862	0.0130558	0.0484361	0.0331276	2
GO:0045217	cell-cell junction maintenance	2/238	14/18862	0.0130558	0.0484361	0.0331276	2
GO:0070669	response to interleukin-2	2/238	14/18862	0.0130558	0.0484361	0.0331276	2
GO:0072672	neutrophil extravasation	2/238	14/18862	0.0130558	0.0484361	0.0331276	2
GO:0090239	regulation of histone H4 acetylation	2/238	14/18862	0.0130558	0.0484361	0.0331276	2
GO:0090715	immunological memory formation process	2/238	14/18862	0.0130558	0.0484361	0.0331276	2
GO:0051348	negative regulation of transferase activity	9/238	296/18862	0.0131442	0.0487073	0.0333131	9
GO:0050767	regulation of neurogenesis	10/238	348/18862	0.013253	0.049053	0.0335495	10
GO:0031623	receptor internalization	5/238	111/18862	0.0133373	0.0492502	0.0336844	5
GO:0046660	female sex differentiation	5/238	111/18862	0.0133373	0.0492502	0.0336844	5
GO:0050856	regulation of T cell receptor signaling pathway	3/238	40/18862	0.0139016	0.0510962	0.034947	3
GO:0071526	semaphorin-plexin signaling pathway	3/238	40/18862	0.0139016	0.0510962	0.034947	3
GO:1904037	positive regulation of epithelial cell apoptotic process	3/238	40/18862	0.0139016	0.0510962	0.034947	3
GO:2000008	regulation of protein localization to cell surface	3/238	40/18862	0.0139016	0.0510962	0.034947	3
GO:0032956	regulation of actin cytoskeleton organization	10/238	352/18862	0.0142532	0.0522671	0.0357478	10
GO:0051271	negative regulation of cellular component movement	10/238	352/18862	0.0142532	0.0522671	0.0357478	10
GO:0009612	response to mechanical stimulus	7/238	202/18862	0.0144136	0.0527945	0.0361085	7
GO:0032689	negative regulation of interferon-gamma production	3/238	41/18862	0.0148621	0.0537485	0.036761	3
GO:0046596	regulation of viral entry into host cell	3/238	41/18862	0.0148621	0.0537485	0.036761	3
GO:0002827	positive regulation of T-helper 1 type immune response	2/238	15/18862	0.0149402	0.0537485	0.036761	2
GO:0010838	positive regulation of keratinocyte proliferation	2/238	15/18862	0.0149402	0.0537485	0.036761	2
GO:0010934	macrophage cytokine production	2/238	15/18862	0.0149402	0.0537485	0.036761	2
GO:0030852	regulation of granulocyte differentiation	2/238	15/18862	0.0149402	0.0537485	0.036761	2
GO:0042976	activation of Janus kinase activity	2/238	15/18862	0.0149402	0.0537485	0.036761	2
GO:0045064	T-helper 2 cell differentiation	2/238	15/18862	0.0149402	0.0537485	0.036761	2
GO:0050965	detection of temperature stimulus involved in sensory perception of pain	2/238	15/18862	0.0149402	0.0537485	0.036761	2
GO:0051044	positive regulation of membrane protein ectodomain proteolysis	2/238	15/18862	0.0149402	0.0537485	0.036761	2
GO:0060008	Sertoli cell differentiation	2/238	15/18862	0.0149402	0.0537485	0.036761	2
GO:0070886	positive regulation of calcineurin-NFAT signaling cascade	2/238	15/18862	0.0149402	0.0537485	0.036761	2
GO:0106058	positive regulation of calcineurin-mediated signaling	2/238	15/18862	0.0149402	0.0537485	0.036761	2
GO:2000345	regulation of hepatocyte proliferation	2/238	15/18862	0.0149402	0.0537485	0.036761	2
GO:0051668	localization within membrane	4/238	75/18862	0.0149452	0.0537485	0.036761	4
GO:0072332	intrinsic apoptotic signaling pathway by p53 class mediator	4/238	75/18862	0.0149452	0.0537485	0.036761	4
GO:0030449	regulation of complement activation	5/238	115/18862	0.0153435	0.0551185	0.037698	5
GO:0070588	calcium ion transmembrane transport	9/238	304/18862	0.0153929	0.0552333	0.0377765	9
GO:0002792	negative regulation of peptide secretion	4/238	76/18862	0.0156234	0.0559973	0.038299	4
GO:0034614	cellular response to reactive oxygen species	6/238	159/18862	0.0156569	0.0560537	0.0383376	6
GO:0050680	negative regulation of epithelial cell proliferation	6/238	160/18862	0.016101	0.0575788	0.0393807	6
GO:0002064	epithelial cell development	7/238	207/18862	0.0162773	0.0581438	0.0397671	7
GO:0070266	necroptotic process	3/238	43/18862	0.0168932	0.0594188	0.0406392	3
GO:2000273	positive regulation of signaling receptor activity	3/238	43/18862	0.0168932	0.0594188	0.0406392	3
GO:0010224	response to UV-B	2/238	16/18862	0.016934	0.0594188	0.0406392	2
GO:0031649	heat generation	2/238	16/18862	0.016934	0.0594188	0.0406392	2
GO:0035855	megakaryocyte development	2/238	16/18862	0.016934	0.0594188	0.0406392	2
GO:0045779	negative regulation of bone resorption	2/238	16/18862	0.016934	0.0594188	0.0406392	2
GO:0048012	hepatocyte growth factor receptor signaling pathway	2/238	16/18862	0.016934	0.0594188	0.0406392	2
GO:0060263	regulation of respiratory burst	2/238	16/18862	0.016934	0.0594188	0.0406392	2
GO:0061081	positive regulation of myeloid leukocyte cytokine production involved in immune response	2/238	16/18862	0.016934	0.0594188	0.0406392	2
GO:0070431	nucleotide-binding oligomerization domain containing 2 signaling pathway	2/238	16/18862	0.016934	0.0594188	0.0406392	2
GO:0071361	cellular response to ethanol	2/238	16/18862	0.016934	0.0594188	0.0406392	2
GO:0071800	podosome assembly	2/238	16/18862	0.016934	0.0594188	0.0406392	2
GO:0090594	inflammatory response to wounding	2/238	16/18862	0.016934	0.0594188	0.0406392	2
GO:1900747	negative regulation of vascular endothelial growth factor signaling pathway	2/238	16/18862	0.016934	0.0594188	0.0406392	2
GO:1903209	positive regulation of oxidative stress-induced cell death	2/238	16/18862	0.016934	0.0594188	0.0406392	2
GO:2001212	regulation of vasculogenesis	2/238	16/18862	0.016934	0.0594188	0.0406392	2
GO:0061844	antimicrobial humoral immune response mediated by antimicrobial peptide	4/238	78/18862	0.0170373	0.0597153	0.040842	4
GO:0051651	maintenance of location in cell	7/238	209/18862	0.0170686	0.0597588	0.0408718	7
GO:0001667	ameboidal-type cell migration	12/238	473/18862	0.0173481	0.0606704	0.0414952	12
GO:0001894	tissue homeostasis	8/238	260/18862	0.0177041	0.0618474	0.0423002	8
GO:0002639	positive regulation of immunoglobulin production	3/238	44/18862	0.017964	0.0626175	0.0428269	3
GO:1901658	glycosyl compound catabolic process	3/238	44/18862	0.017964	0.0626175	0.0428269	3
GO:0051960	regulation of nervous system development	11/238	422/18862	0.0186264	0.0648551	0.0443573	11
GO:0051962	positive regulation of nervous system development	8/238	263/18862	0.0188253	0.0654758	0.0447819	8
GO:0031643	positive regulation of myelination	2/238	17/18862	0.019034	0.065685	0.0449249	2
GO:0033631	cell-cell adhesion mediated by integrin	2/238	17/18862	0.019034	0.065685	0.0449249	2
GO:0048535	lymph node development	2/238	17/18862	0.019034	0.065685	0.0449249	2
GO:0050961	detection of temperature stimulus involved in sensory perception	2/238	17/18862	0.019034	0.065685	0.0449249	2
GO:0060033	anatomical structure regression	2/238	17/18862	0.019034	0.065685	0.0449249	2
GO:0090713	immunological memory process	2/238	17/18862	0.019034	0.065685	0.0449249	2
GO:0042551	neuron maturation	3/238	45/18862	0.0190718	0.065685	0.0449249	3
GO:0045601	regulation of endothelial cell differentiation	3/238	45/18862	0.0190718	0.065685	0.0449249	3
GO:0045911	positive regulation of DNA recombination	3/238	45/18862	0.0190718	0.065685	0.0449249	3
GO:0032535	regulation of cellular component size	10/238	370/18862	0.0194664	0.0669711	0.0458045	10
GO:0008154	actin polymerization or depolymerization	7/238	215/18862	0.019605	0.0673748	0.0460807	7
GO:0006953	acute-phase response	3/238	46/18862	0.0202167	0.0693269	0.0474158	3
GO:2000107	negative regulation of leukocyte apoptotic process	3/238	46/18862	0.0202167	0.0693269	0.0474158	3
GO:0038095	Fc-epsilon receptor signaling pathway	6/238	169/18862	0.020496	0.0702087	0.0480189	6
GO:0010507	negative regulation of autophagy	4/238	83/18862	0.0209135	0.0715615	0.0489441	4
GO:0002643	regulation of tolerance induction	2/238	18/18862	0.0212374	0.0721253	0.0493297	2
GO:0002862	negative regulation of inflammatory response to antigenic stimulus	2/238	18/18862	0.0212374	0.0721253	0.0493297	2
GO:0045063	T-helper 1 cell differentiation	2/238	18/18862	0.0212374	0.0721253	0.0493297	2
GO:0046851	negative regulation of bone remodeling	2/238	18/18862	0.0212374	0.0721253	0.0493297	2
GO:0071605	monocyte chemotactic protein-1 production	2/238	18/18862	0.0212374	0.0721253	0.0493297	2
GO:0071637	regulation of monocyte chemotactic protein-1 production	2/238	18/18862	0.0212374	0.0721253	0.0493297	2
GO:1902548	negative regulation of cellular response to vascular endothelial growth factor stimulus	2/238	18/18862	0.0212374	0.0721253	0.0493297	2
GO:0007157	heterophilic cell-cell adhesion via plasma membrane cell adhesion molecules	3/238	47/18862	0.0213986	0.072286	0.0494396	3
GO:0032480	negative regulation of type I interferon production	3/238	47/18862	0.0213986	0.072286	0.0494396	3
GO:0035722	interleukin-12-mediated signaling pathway	3/238	47/18862	0.0213986	0.072286	0.0494396	3
GO:0120163	negative regulation of cold-induced thermogenesis	3/238	47/18862	0.0213986	0.072286	0.0494396	3
GO:1903587	regulation of blood vessel endothelial cell proliferation involved in sprouting angiogenesis	3/238	47/18862	0.0213986	0.072286	0.0494396	3
GO:0098802	plasma membrane signaling receptor complex	38/240	318/19520	1.63e-26	3.51e-24	2.66e-24	38
GO:0009897	external side of plasma membrane	39/240	402/19520	8.29e-24	8.91e-22	6.76e-22	39
GO:0042101	T cell receptor complex	25/240	152/19520	3.52e-21	2.52e-19	1.91e-19	25
GO:0030667	secretory granule membrane	23/240	305/19520	4.31e-12	2.32e-10	1.76e-10	23
GO:0042613	MHC class II protein complex	8/240	16/19520	5.49e-12	2.36e-10	1.79e-10	8
GO:0070820	tertiary granule	16/240	164/19520	2.02e-10	7.25e-09	5.5e-09	16
GO:0042611	MHC protein complex	8/240	25/19520	4.2e-10	1.29e-08	9.78e-09	8
GO:0070821	tertiary granule membrane	11/240	73/19520	1.4e-09	3.77e-08	2.86e-08	11
GO:0101003	ficolin-1-rich granule membrane	10/240	61/19520	3.41e-09	8.14e-08	6.18e-08	10
GO:0001772	immunological synapse	8/240	41/19520	3.13e-08	6.73e-07	5.11e-07	8
GO:0042581	specific granule	13/240	160/19520	9.41e-08	1.83e-06	1.39e-06	13
GO:0045121	membrane raft	18/240	323/19520	1.11e-07	1.83e-06	1.39e-06	18
GO:0098857	membrane microdomain	18/240	323/19520	1.11e-07	1.83e-06	1.39e-06	18
GO:0035579	specific granule membrane	10/240	91/19520	1.76e-07	2.7e-06	2.05e-06	10
GO:0030665	clathrin-coated vesicle membrane	10/240	117/19520	1.85e-06	2.65e-05	2.01e-05	10
GO:0030139	endocytic vesicle	15/240	307/19520	6.54e-06	8.78e-05	6.66e-05	15
GO:0101002	ficolin-1-rich granule	11/240	185/19520	1.9e-05	0.000240126	0.000182225	11
GO:0071556	integral component of lumenal side of endoplasmic reticulum membrane	5/240	29/19520	2.51e-05	0.000284569	0.000215952	5
GO:0098553	lumenal side of endoplasmic reticulum membrane	5/240	29/19520	2.51e-05	0.000284569	0.000215952	5
GO:0030666	endocytic vesicle membrane	10/240	163/19520	3.49e-05	0.00037487	0.000284479	10
GO:0098576	lumenal side of membrane	5/240	36/19520	7.44e-05	0.000761995	0.000578258	5
GO:0030662	coated vesicle membrane	10/240	182/19520	8.84e-05	0.00086346	0.000655257	10
GO:0030669	clathrin-coated endocytic vesicle membrane	5/240	39/19520	0.000110308	0.00100525	0.00076286	5
GO:0012507	ER to Golgi transport vesicle membrane	6/240	62/19520	0.000112214	0.00100525	0.00076286	6
GO:0030136	clathrin-coated vesicle	10/240	192/19520	0.000137406	0.00118169	0.000896756	10
GO:0005765	lysosomal membrane	14/240	378/19520	0.00025915	0.0020636	0.00156601	14
GO:0098852	lytic vacuole membrane	14/240	378/19520	0.00025915	0.0020636	0.00156601	14
GO:0045335	phagocytic vesicle	8/240	136/19520	0.000283162	0.00217428	0.00165	8
GO:0008305	integrin complex	4/240	31/19520	0.000540182	0.0040048	0.00303914	4
GO:0045334	clathrin-coated endocytic vesicle	5/240	57/19520	0.00067037	0.00480432	0.00364587	5
GO:0005774	vacuolar membrane	14/240	431/19520	0.000946155	0.00647554	0.00491412	14
GO:0098636	protein complex involved in cell adhesion	4/240	36/19520	0.000963802	0.00647554	0.00491412	4
GO:0030134	COPII-coated ER to Golgi transport vesicle	6/240	94/19520	0.00107266	0.00698854	0.00530342	6
GO:0060205	cytoplasmic vesicle lumen	11/240	326/19520	0.00244177	0.0154406	0.0117175	11
GO:0031983	vesicle lumen	11/240	328/19520	0.00255941	0.0157221	0.0119311	11
GO:0030135	coated vesicle	10/240	295/19520	0.00367356	0.0219393	0.0166492	10
GO:0019898	extrinsic component of membrane	10/240	304/19520	0.00453267	0.0263385	0.0199876	10
GO:0009898	cytoplasmic side of plasma membrane	7/240	167/19520	0.00467643	0.0264587	0.0200788	7
GO:0005942	phosphatidylinositol 3-kinase complex	3/240	29/19520	0.00529698	0.0292013	0.0221601	3
GO:0062023	collagen-containing extracellular matrix	12/240	423/19520	0.00633369	0.0334022	0.025348	12
GO:0032588	trans-Golgi network membrane	5/240	95/19520	0.00636971	0.0334022	0.025348	5
GO:0034774	secretory granule lumen	10/240	322/19520	0.00672144	0.0344073	0.0261108	10
GO:0031234	extrinsic component of cytoplasmic side of plasma membrane	5/240	100/19520	0.0078799	0.0393995	0.0298992	5
GO:0032009	early phagosome	2/240	12/19520	0.00916063	0.0447622	0.0339688	2
GO:0098562	cytoplasmic side of membrane	7/240	191/19520	0.00951949	0.045482	0.0345151	7
GO:0044853	plasma membrane raft	5/240	111/19520	0.0120431	0.0562886	0.0427159	5
GO:0030658	transport vesicle membrane	7/240	206/19520	0.0139853	0.0639755	0.0485493	7
GO:0140375	immune receptor activity	27/224	136/18337	3.3e-25	1.16e-22	9.03e-23	27
GO:0004896	cytokine receptor activity	19/224	97/18337	6.25e-18	1.1e-15	8.56e-16	19
GO:0048018	receptor ligand activity	31/224	486/18337	4.55e-14	5.34e-12	4.15e-12	31
GO:0030546	signaling receptor activator activity	31/224	492/18337	6.33e-14	5.57e-12	4.33e-12	31
GO:0019955	cytokine binding	17/224	136/18337	8.35e-13	5.88e-11	4.57e-11	17
GO:0005125	cytokine activity	21/224	235/18337	1.27e-12	7.43e-11	5.78e-11	21
GO:0005126	cytokine receptor binding	22/224	270/18337	2.32e-12	1.17e-10	9.07e-11	22
GO:0038187	pattern recognition receptor activity	7/224	23/18337	7.67e-09	3.38e-07	2.63e-07	7
GO:0023026	MHC class II protein complex binding	6/224	17/18337	3.44e-08	1.34e-06	1.05e-06	6
GO:0008528	G protein-coupled peptide receptor activity	12/224	148/18337	2.79e-07	9.81e-06	7.62e-06	12
GO:0019865	immunoglobulin binding	6/224	24/18337	3.48e-07	1.01e-05	7.83e-06	6
GO:0042277	peptide binding	17/224	315/18337	3.54e-07	1.01e-05	7.83e-06	17
GO:0001653	peptide receptor activity	12/224	152/18337	3.72e-07	1.01e-05	7.83e-06	12
GO:0001637	G protein-coupled chemoattractant receptor activity	6/224	26/18337	5.83e-07	1.28e-05	9.98e-06	6
GO:0004950	chemokine receptor activity	6/224	26/18337	5.83e-07	1.28e-05	9.98e-06	6
GO:0023023	MHC protein complex binding	6/224	26/18337	5.83e-07	1.28e-05	9.98e-06	6
GO:0008083	growth factor activity	12/224	162/18337	7.39e-07	1.53e-05	1.19e-05	12
GO:0033218	amide binding	18/224	391/18337	1.6e-06	3.12e-05	2.43e-05	18
GO:0032395	MHC class II receptor activity	4/224	10/18337	4.3e-06	7.96e-05	6.19e-05	4
GO:0033691	sialic acid binding	5/224	22/18337	5.78e-06	0.000101771	7.91e-05	5
GO:0004713	protein tyrosine kinase activity	10/224	135/18337	6.3e-06	0.000105606	8.21e-05	10
GO:0019864	IgG binding	4/224	11/18337	6.69e-06	0.00010702	8.32e-05	4
GO:0016493	C-C chemokine receptor activity	5/224	23/18337	7.32e-06	0.000111957	8.7e-05	5
GO:0048306	calcium-dependent protein binding	8/224	84/18337	8.59e-06	0.000126035	9.8e-05	8
GO:0019957	C-C chemokine binding	5/224	24/18337	9.15e-06	0.000128817	0.000100157	5
GO:0001784	phosphotyrosine residue binding	6/224	44/18337	1.49e-05	0.000201521	0.000156685	6
GO:0004715	non-membrane spanning protein tyrosine kinase activity	6/224	46/18337	1.94e-05	0.000252311	0.000196175	6
GO:0042379	chemokine receptor binding	7/224	69/18337	2.1e-05	0.000263561	0.000204922	7
GO:0015026	coreceptor activity	6/224	48/18337	2.48e-05	0.000301559	0.000234466	6
GO:0008009	chemokine activity	6/224	49/18337	2.8e-05	0.000318214	0.000247416	6
GO:0032813	tumor necrosis factor receptor superfamily binding	6/224	49/18337	2.8e-05	0.000318214	0.000247416	6
GO:0005164	tumor necrosis factor receptor binding	5/224	31/18337	3.41e-05	0.00035359	0.000274921	5
GO:0003953	NAD+ nucleosidase activity	4/224	16/18337	3.52e-05	0.00035359	0.000274921	4
GO:0050135	NAD(P)+ nucleosidase activity	4/224	16/18337	3.52e-05	0.00035359	0.000274921	4
GO:0061809	NAD+ nucleotidase, cyclic ADP-ribose generating	4/224	16/18337	3.52e-05	0.00035359	0.000274921	4
GO:0003823	antigen binding	10/224	165/18337	3.63e-05	0.00035527	0.000276227	10
GO:0005154	epidermal growth factor receptor binding	5/224	33/18337	4.67e-05	0.000432693	0.000336424	5
GO:0019956	chemokine binding	5/224	33/18337	4.67e-05	0.000432693	0.000336424	5
GO:0070851	growth factor receptor binding	9/224	141/18337	5.98e-05	0.000533292	0.000414641	9
GO:0045309	protein phosphorylated amino acid binding	6/224	56/18337	6.06e-05	0.000533292	0.000414641	6
GO:0030246	carbohydrate binding	12/224	267/18337	0.000114221	0.000980629	0.000762451	12
GO:0042287	MHC protein binding	5/224	40/18337	0.000120812	0.00101252	0.000787246	5
GO:0071723	lipopeptide binding	3/224	10/18337	0.000202587	0.00165839	0.00128941	3
GO:0001618	virus receptor activity	6/224	76/18337	0.000333179	0.00266543	0.00207241	6
GO:0140272	exogenous protein binding	6/224	77/18337	0.000357699	0.00273177	0.00212398	6
GO:0004875	complement receptor activity	3/224	12/18337	0.000364753	0.00273177	0.00212398	3
GO:0035325	Toll-like receptor binding	3/224	12/18337	0.000364753	0.00273177	0.00212398	3
GO:0001540	amyloid-beta binding	6/224	84/18337	0.000571371	0.00419006	0.00325782	6
GO:0042605	peptide antigen binding	4/224	32/18337	0.000595972	0.00428127	0.00332874	4
GO:0051219	phosphoprotein binding	6/224	87/18337	0.000688653	0.00484812	0.00376947	6
GO:0001664	G protein-coupled receptor binding	11/224	289/18337	0.000886572	0.00611908	0.00475766	11
GO:0016799	hydrolase activity, hydrolyzing N-glycosyl compounds	4/224	38/18337	0.00115532	0.0078206	0.00608061	4
GO:0048020	CCR chemokine receptor binding	4/224	46/18337	0.00236698	0.0157204	0.0122228	4
GO:0019902	phosphatase binding	8/224	193/18337	0.0026182	0.0170668	0.0132696	8
GO:0019199	transmembrane receptor protein kinase activity	5/224	80/18337	0.00297491	0.0190394	0.0148034	5
GO:0004435	phosphatidylinositol phospholipase C activity	3/224	26/18337	0.00380037	0.023888	0.0185732	3
GO:0004629	phospholipase C activity	3/224	28/18337	0.00470345	0.0290459	0.0225835	3
GO:0005031	tumor necrosis factor-activated receptor activity	2/224	10/18337	0.00626716	0.0367673	0.028587	2
GO:0016303	1-phosphatidylinositol-3-kinase activity	2/224	10/18337	0.00626716	0.0367673	0.028587	2
GO:0051400	BH domain binding	2/224	10/18337	0.00626716	0.0367673	0.028587	2
GO:0004714	transmembrane receptor protein tyrosine kinase activity	4/224	61/18337	0.00656756	0.037898	0.0294662	4
GO:0046982	protein heterodimerization activity	10/224	324/18337	0.00667604	0.0379027	0.0294698	10
GO:1990782	protein tyrosine kinase binding	5/224	98/18337	0.00704739	0.0389847	0.0303111	5
GO:0005539	glycosaminoglycan binding	8/224	228/18337	0.00708813	0.0389847	0.0303111	8
GO:0031406	carboxylic acid binding	7/224	184/18337	0.00755765	0.0405254	0.031509	7
GO:0042608	T cell receptor binding	2/224	11/18337	0.00759852	0.0405254	0.031509	2
GO:0005178	integrin binding	6/224	142/18337	0.00803639	0.042221	0.0328274	6
GO:0005035	death receptor activity	2/224	12/18337	0.00904527	0.0454848	0.035365	2
GO:0017154	semaphorin receptor activity	2/224	12/18337	0.00904527	0.0454848	0.035365	2
GO:0035004	phosphatidylinositol 3-kinase activity	2/224	12/18337	0.00904527	0.0454848	0.035365	2
GO:0019992	diacylglycerol binding	2/224	13/18337	0.0106044	0.0525741	0.040877	2
GO:0042169	SH2 domain binding	3/224	38/18337	0.0110777	0.0541578	0.0421083	3

## Sheet: KEGG
ID	Description	GeneRatio	BgRatio	pvalue	p.adjust	qvalue	Count
hsa04060	Cytokine-cytokine receptor interaction	39/167	295/8112	1.94703e-21	3.64095e-19	2.35694e-19	39
hsa05152	Tuberculosis	26/167	180/8112	2.21539e-15	2.07139e-13	1.34089e-13	26
hsa04650	Natural killer cell mediated cytotoxicity	21/167	131/8112	1.62815e-13	1.01488e-11	6.56971e-12	21
hsa05330	Allograft rejection	13/167	38/8112	2.58735e-13	1.20959e-11	7.83014e-12	13
hsa05323	Rheumatoid arthritis	18/167	93/8112	3.37329e-13	1.26161e-11	8.16692e-12	18
hsa05150	Staphylococcus aureus infection	18/167	96/8112	6.00817e-13	1.87255e-11	1.21217e-11	18
hsa04061	Viral protein interaction with cytokine and cytokine receptor	18/167	100/8112	1.25498e-12	3.3526e-11	2.17027e-11	18
hsa04659	Th17 cell differentiation	18/167	108/8112	4.9472e-12	1.15641e-10	7.48589e-11	18
hsa04640	Hematopoietic cell lineage	17/167	99/8112	1.21339e-11	2.52116e-10	1.63205e-10	17
hsa05140	Leishmaniasis	15/167	77/8112	3.13995e-11	5.43714e-10	3.51968e-10	15
hsa04940	Type I diabetes mellitus	12/167	43/8112	3.44124e-11	5.43714e-10	3.51968e-10	12
hsa05321	Inflammatory bowel disease	14/167	65/8112	3.48907e-11	5.43714e-10	3.51968e-10	14
hsa04658	Th1 and Th2 cell differentiation	16/167	92/8112	4.11806e-11	5.92368e-10	3.83464e-10	16
hsa05145	Toxoplasmosis	17/167	112/8112	9.37997e-11	1.2529e-09	8.1105e-10	17
hsa05416	Viral myocarditis	13/167	60/8112	1.66789e-10	2.0793e-09	1.34602e-09	13
hsa04620	Toll-like receptor signaling pathway	16/167	104/8112	2.80013e-10	3.27265e-09	2.11852e-09	16
hsa04062	Chemokine signaling pathway	21/167	192/8112	2.9905e-10	3.28955e-09	2.12946e-09	21
hsa05310	Asthma	10/167	31/8112	3.19057e-10	3.31465e-09	2.14571e-09	10
hsa05332	Graft-versus-host disease	11/167	42/8112	4.98969e-10	4.91091e-09	3.17903e-09	11
hsa04064	NF-kappa B signaling pathway	15/167	104/8112	2.62528e-09	2.45464e-08	1.58899e-08	15
hsa04672	Intestinal immune network for IgA production	11/167	49/8112	2.99842e-09	2.67002e-08	1.72841e-08	11
hsa05169	Epstein-Barr virus infection	20/167	202/8112	4.75587e-09	4.04249e-08	2.61687e-08	20
hsa05320	Autoimmune thyroid disease	11/167	53/8112	7.3053e-09	5.93953e-08	3.8449e-08	11
hsa04514	Cell adhesion molecules	17/167	149/8112	8.66196e-09	6.74911e-08	4.36897e-08	17
hsa05164	Influenza A	18/167	171/8112	1.12345e-08	8.40341e-08	5.43986e-08	18
hsa05142	Chagas disease	14/167	102/8112	1.7587e-08	1.26491e-07	8.18826e-08	14
hsa04612	Antigen processing and presentation	12/167	78/8112	5.2219e-08	3.40094e-07	2.20156e-07	12
hsa05340	Primary immunodeficiency	9/167	38/8112	5.22926e-08	3.40094e-07	2.20156e-07	9
hsa05144	Malaria	10/167	50/8112	5.27418e-08	3.40094e-07	2.20156e-07	10
hsa04145	Phagosome	16/167	152/8112	7.68974e-08	4.79327e-07	3.10288e-07	16
hsa04662	B cell receptor signaling pathway	12/167	82/8112	9.27597e-08	5.5955e-07	3.62219e-07	12
hsa05322	Systemic lupus erythematosus	15/167	136/8112	1.07532e-07	6.2839e-07	4.06782e-07	15
hsa05166	Human T-cell leukemia virus 1 infection	19/167	222/8112	1.26149e-07	7.14845e-07	4.62748e-07	19
hsa04660	T cell receptor signaling pathway	13/167	104/8112	1.80189e-07	9.9104e-07	6.4154e-07	13
hsa04380	Osteoclast differentiation	14/167	128/8112	3.23504e-07	1.72844e-06	1.11889e-06	14
hsa05133	Pertussis	10/167	76/8112	3.09104e-06	1.60562e-05	1.03939e-05	10
hsa04621	NOD-like receptor signaling pathway	15/167	184/8112	5.27334e-06	2.66517e-05	1.72527e-05	15
hsa04630	JAK-STAT signaling pathway	14/167	162/8112	5.59613e-06	2.75389e-05	1.7827e-05	14
hsa04668	TNF signaling pathway	11/167	112/8112	1.76209e-05	8.44901e-05	5.46938e-05	11
hsa05162	Measles	12/167	139/8112	2.70368e-05	0.000126397	8.18219e-05	12
hsa05417	Lipid and atherosclerosis	15/167	215/8112	3.417e-05	0.000153732	9.95171e-05	15
hsa04613	Neutrophil extracellular trap formation	14/167	190/8112	3.45281e-05	0.000153732	9.95171e-05	14
hsa04625	C-type lectin receptor signaling pathway	10/167	104/8112	5.15005e-05	0.000223967	0.000144983	10
hsa05235	PD-L1 expression and PD-1 checkpoint pathway in cancer	9/167	89/8112	8.30062e-05	0.000352777	0.000228366	9
hsa05143	African trypanosomiasis	6/167	37/8112	9.52861e-05	0.000395967	0.000256325	6
hsa05135	Yersinia infection	11/167	137/8112	0.000114084	0.000463776	0.000300221	11
hsa04666	Fc gamma R-mediated phagocytosis	9/167	97/8112	0.000162166	0.000645213	0.000417672	9
hsa05170	Human immunodeficiency virus 1 infection	13/167	212/8112	0.000414362	0.00161429	0.00104499	13
hsa05221	Acute myeloid leukemia	7/167	67/8112	0.000425383	0.0016234	0.00105089	7
hsa04664	Fc epsilon RI signaling pathway	7/167	68/8112	0.000466106	0.00174323	0.00112847	7
hsa04151	PI3K-Akt signaling pathway	17/167	354/8112	0.000956124	0.00348344	0.00225497	17
hsa05171	Coronavirus disease - COVID-19	13/167	232/8112	0.000968656	0.00348344	0.00225497	13
hsa04610	Complement and coagulation cascades	7/167	85/8112	0.00177225	0.00625303	0.00404784	7
hsa05202	Transcriptional misregulation in cancer	11/167	192/8112	0.00199227	0.00689915	0.0044661	11
hsa04670	Leukocyte transendothelial migration	8/167	114/8112	0.00236016	0.00802454	0.00519461	8
hsa04611	Platelet activation	8/167	124/8112	0.00397181	0.013263	0.00858568	8
hsa04217	Necroptosis	9/167	159/8112	0.00545742	0.0179042	0.0115901	9
hsa05134	Legionellosis	5/167	57/8112	0.00615075	0.0198309	0.0128373	5
hsa05163	Human cytomegalovirus infection	11/167	225/8112	0.0066603	0.0211098	0.0136652	11
hsa04210	Apoptosis	8/167	136/8112	0.00690342	0.0215157	0.013928	8
hsa04936	Alcoholic liver disease	8/167	142/8112	0.00887446	0.0272053	0.0176111	8
hsa05132	Salmonella infection	11/167	249/8112	0.0136544	0.0411833	0.0266596	11
hsa04933	AGE-RAGE signaling pathway in diabetic complications	6/167	100/8112	0.016904	0.0501753	0.0324805	6
hsa04010	MAPK signaling pathway	12/167	294/8112	0.0180874	0.0527073	0.0341196	12
hsa05146	Amoebiasis	6/167	102/8112	0.0184697	0.0527073	0.0341196	6
hsa05167	Kaposi sarcoma-associated herpesvirus infection	9/167	194/8112	0.0186026	0.0527073	0.0341196	9
hsa05418	Fluid shear stress and atherosclerosis	7/167	139/8112	0.0244568	0.0682601	0.0441875	7
